# Supplementary material for: A Casz1–NuRD complex regulates temporal identity transitions in neural progenitors
Source: Sci Rep. 2021 Feb 16;11:3858. doi: 10.1038/s41598-021-83395-7 (PMC7886867; doi:10.1038/s41598-021-83395-7)
Supplement: Supplementary file 1 — Supplementary Information 1. [file 41598_2021_83395_MOESM1_ESM.xlsx]

## Sheet: Sheet1
Avg. control reads	Avg. cKO reads	FC cKO vs Ctl	Gene	MyDiff Score	Cluster	Cell type
1098.95	899.663	0.818656	Nckap5	1.83113	21	Amacrine
75.0944	35.0389	0.466598	Cartpt	5.70373	14	Amacrine
1109.4	1022.23	0.921422	Rims1	4.08221	3	Amacrine
14.0802	5.43849	0.38625	Slc17a8	3.97162	15	Amacrine
1.10432	0	0	Vip	3.83013	10	Amacrine
144.08	140.197	0.973048	Tac1	3.79716	4	Amacrine
1397.67	1374.1	0.983138	Calb2	3.40742	3	Amacrine
3449.93	3344.03	0.969304	Nhlh2	3.05428	21	Amacrine
19483.1	19731.5	1.01275	Tfap2b	3.04013	14	Amacrine
645.347	862.51	1.33651	Ppp1r17	3.02807	20	Amacrine
177.242	156.43	0.882582	Lamp5	2.82471	22	Amacrine
2070.52	2382.02	1.15045	Cxcl14	2.82323	7	Amacrine
3449.93	3344.03	0.969304	Nhlh2	2.80131	17	Amacrine
748.773	695.927	0.929422	Scg2	2.78588	3	Amacrine
28970.2	23822.4	0.822308	Cplx2	2.78253	7	Amacrine
14697.3	17854.8	1.21484	Ptprf	2.71122	17	Amacrine
784.287	840.153	1.07123	Npy	2.6858	3	Amacrine
455.743	635.722	1.39491	Spock3	2.67805	3	Amacrine
1420.27	1033.24	0.727494	Maf	2.66339	7	Amacrine
3449.93	3344.03	0.969304	Nhlh2	2.57792	18	Amacrine
816.691	1150.39	1.4086	Tpbg	2.53336	5	Amacrine
5422.32	6648.1	1.22606	Stmn2	2.52934	8	Amacrine
1000.17	1087.01	1.08682	C1ql1	2.52784	5	Amacrine
27.7811	52.5198	1.89049	Slc5a7	2.52374	3	Amacrine
4995.97	6074.13	1.21581	Gng2	2.52111	14	Amacrine
1897.35	1881	0.991386	Pcdh17	2.51875	18	Amacrine
1117.1	1116.81	0.999744	Atp1b1	2.50102	9	Amacrine
987.302	550.487	0.557567	Npnt	2.48678	6	Amacrine
37.2371	38.9115	1.04497	Gabra1	2.48468	19	Amacrine
4190.59	4786.04	1.14209	Arl4c	2.46711	6	Amacrine
18550.3	15266.6	0.822987	Slc6a1	2.45552	13	Amacrine
1419.68	1174.59	0.827364	Gad1	2.43795	23	Amacrine
2569.78	2743.88	1.06775	Bhlhe22	2.42161	6	Amacrine
10446.4	9597.05	0.918692	Fbxw7	2.42058	23	Amacrine
405.806	279.054	0.687655	Cbln2	2.41282	9	Amacrine
102.462	79.9439	0.780229	Igf1	2.39687	17	Amacrine
672.917	539.118	0.801165	Slc24a3	2.39314	19	Amacrine
3735.59	2314.29	0.619523	Slc6a9	2.39173	17	Amacrine
402.703	299.081	0.742684	Gjd2	2.37102	16	Amacrine
1422.31	1510.55	1.06204	Id4	2.36912	7	Amacrine
3507.04	5164.99	1.47275	Dner	2.34942	16	Amacrine
66.8816	69.909	1.04526	Pcp4	2.30493	3	Amacrine
7705.76	9712.89	1.26047	Nfix	2.29908	21	Amacrine
1796.37	1831.24	1.01941	Lpl	2.29428	7	Amacrine
49.5567	35.8183	0.722774	Igfbp7	2.2802	4	Amacrine
6173.27	8687	1.4072	Crabp1	2.27642	21	Amacrine
55070.5	52316.1	0.949985	Pax6	2.25871	4	Amacrine
1292.27	1262.66	0.977085	Rab3c	2.25774	14	Amacrine
20.43	7.93334	0.388318	Dync1i1	2.23885	16	Amacrine
60680.4	71435.8	1.17725	Marcks	2.22879	14	Amacrine
7652.16	7126.9	0.931357	Gad2	2.22281	7	Amacrine
643.826	648.534	1.00731	Gng7	2.1999	3	Amacrine
1005.36	657.459	0.653955	Filip1l	2.19401	6	Amacrine
88591	115222	1.3006	Dkk3	2.18279	23	Amacrine
1474.11	896.432	0.608119	Gria2	2.1701	4	Amacrine
1051.33	1096.53	1.043	Hpca	2.16562	18	Amacrine
1828.33	2287.82	1.25132	Gap43	2.15921	8	Amacrine
1241.86	1260.84	1.01529	Ebf3	2.15819	20	Amacrine
4535.33	3664.41	0.807968	Celf4	2.15745	23	Amacrine
22302.3	27830.8	1.24789	Tkt	2.15689	6	Amacrine
3221.14	3498.28	1.08604	Nrxn2	2.15555	6	Amacrine
197.744	103.819	0.525017	Sparcl1	2.15266	3	Amacrine
8305.82	7361.18	0.886267	Nfib	2.15184	18	Amacrine
482.73	590.68	1.22362	Gabra2	2.14398	10	Amacrine
1897.35	1881	0.991386	Pcdh17	2.1362	11	Amacrine
610.143	795.709	1.30414	Synpr	2.13172	5	Amacrine
213.894	297.957	1.39301	Gpr22	2.1306	14	Amacrine
672.608	815.832	1.21294	Nap1l5	2.12923	8	Amacrine
29.5754	22.4778	0.760016	Chat	2.11776	3	Amacrine
348.418	328.476	0.942764	Ly6h	2.11675	19	Amacrine
182.801	181.154	0.990992	Lgr5	2.11399	20	Amacrine
845.118	1337.51	1.58264	Gucy1a3	2.10806	23	Amacrine
22.7077	38.593	1.69956	Olfm3	2.09965	9	Amacrine
984.959	978.673	0.993618	Nr4a2	2.09856	10	Amacrine
20.43	34.1028	1.66925	Rasgrp1	2.09842	13	Amacrine
15620.7	16408.3	1.05042	Six3	2.09556	23	Amacrine
2702.33	2534.64	0.937946	Slit2	2.08747	6	Amacrine
2.86437	0.330556	0.115402	Cck	2.07482	21	Amacrine
1472.14	1097.86	0.745755	Grik2	2.07096	21	Amacrine
1185.97	2027.68	1.70972	C1ql2	2.06796	23	Amacrine
484.592	523.748	1.0808	Gria3	2.06107	15	Amacrine
62004.1	75283.5	1.21417	Nnat	2.05159	10	Amacrine
7.07471	0.661112	0.0934472	Cbln4	2.04573	10	Amacrine
1688.55	2127.53	1.25997	Pcdh10	2.04326	5	Amacrine
401.077	315.79	0.787353	Necab1	2.0348	17	Amacrine
888.606	769.037	0.865443	Kcnc1	2.03405	3	Amacrine
7705.76	9712.89	1.26047	Nfix	2.03142	17	Amacrine
2304.35	2730.22	1.18481	Syt7	2.03064	11	Amacrine
1567.63	1962.74	1.25204	Gucy1b3	2.02931	23	Amacrine
199.125	132.208	0.663945	Cbfa2t3	2.02624	23	Amacrine
8423.63	10167.1	1.20697	Tmem132a	2.02493	16	Amacrine
347.591	245.178	0.705366	Ebf1	2.02421	19	Amacrine
4315.27	3029.2	0.701973	Hspa12a	2.01575	16	Amacrine
649.002	671.031	1.03394	Rbfox1	2.0102	3	Amacrine
5611.23	5854.22	1.04331	Eif1b	2.00837	16	Amacrine
3327.83	3328.85	1.00031	Nrxn3	2.0074	5	Amacrine
13623.2	11306.2	0.829923	Chgb	2.00628	5	Amacrine
1051.33	1096.53	1.043	Hpca	2.00533	21	Amacrine
1685.42	1842.16	1.093	Chn2	1.98134	18	Amacrine
347.591	245.178	0.705366	Ebf1	1.97842	20	Amacrine
8067.31	10125.8	1.25516	Cacng4	1.96971	22	Amacrine
3357.43	3428.61	1.0212	Ndrg4	1.96058	19	Amacrine
3347.06	2950.3	0.88146	Cdc7	1.95587	15	Amacrine
989.376	949.656	0.959854	Dlgap1	1.95149	5	Amacrine
3525.84	4154.77	1.17838	Ncald	1.94954	16	Amacrine
3041.63	3696.5	1.2153	Rph3a	1.94897	17	Amacrine
4478.14	5969.89	1.33312	Uchl1	1.94772	8	Amacrine
692.313	699.652	1.0106	Pcp4l1	1.94619	3	Amacrine
411.673	502.25	1.22002	Hecw1	1.9328	3	Amacrine
2622.47	2361.54	0.900499	Igfbp5	1.93242	20	Amacrine
53.7672	48.3288	0.898852	Rgs7bp	1.92455	3	Amacrine
50.2124	61.1143	1.21712	Syt10	1.92192	14	Amacrine
341.375	426.753	1.2501	Vstm2l	1.91827	15	Amacrine
75.3016	37.3528	0.496043	Col25a1	1.91621	4	Amacrine
178.108	127.925	0.718243	Megf11	1.91571	3	Amacrine
595.784	561.798	0.942956	Elavl2	1.91294	8	Amacrine
1637.27	1257.29	0.767917	Tfap2c	1.90668	17	Amacrine
915.352	838.264	0.915782	Camk4	1.9063	14	Amacrine
1241.86	1260.84	1.01529	Ebf3	1.89768	17	Amacrine
4535.33	3664.41	0.807968	Celf4	1.89184	18	Amacrine
9684.01	8818.18	0.910592	Elavl3	1.88864	21	Amacrine
32.6814	5.61945	0.171946	Col12a1	1.88414	18	Amacrine
4089.41	4537.66	1.10961	Lsamp	1.87611	3	Amacrine
52.0416	55.9629	1.07535	Gabrd	1.86755	3	Amacrine
607.207	566.24	0.932532	Prkcb	1.86145	21	Amacrine
450.012	435.272	0.967246	Pou3f3	1.85985	23	Amacrine
325.985	313.437	0.961507	Rnf152	1.8597	16	Amacrine
4957.06	4872.48	0.982937	Prdm13	1.85416	18	Amacrine
13235.9	12278.8	0.927687	Meis2	1.85362	11	Amacrine
1610.22	1597.67	0.992202	Ogfrl1	1.84085	4	Amacrine
5157.34	4355.87	0.844596	Camk2n1	1.83836	15	Amacrine
6160.08	7971.34	1.29403	Isoc1	1.83681	14	Amacrine
1561.6	1260.53	0.807205	Cntn6	1.83609	21	Amacrine
2187.85	1820.61	0.832146	Thsd7a	1.8319	15	Amacrine
2.07067	3.63611	1.75601	Slc35d3	1.83132	14	Amacrine
22031.8	24436.6	1.10915	Tcf4	1.82729	18	Amacrine
722.372	682.683	0.945057	Nrxn1	1.82639	18	Amacrine
2387.05	1387.96	0.581453	Cacna2d1	1.82216	3	Amacrine
13162.8	14806.1	1.12484	Itm2b	1.82199	15	Amacrine
208.2	228.723	1.09858	Gbx2	1.81988	4	Amacrine
2720.53	2923.51	1.07461	Stmn3	1.81679	8	Amacrine
3049.54	3109.53	1.01967	Lhx9	1.81672	4	Amacrine
4916.68	4473.85	0.909931	Cplx3	1.8118	16	Amacrine
5914.83	7008.86	1.18496	Ptn	1.81179	6	Amacrine
3675.34	2993.95	0.814605	Cacna2d2	1.80768	9	Amacrine
375.228	481.702	1.28376	Cbln1	1.8049	13	Amacrine
6472.51	8062.6	1.24567	Tagln3	1.80447	13	Amacrine
192.741	189.044	0.980818	Cmtm8	1.80304	3	Amacrine
23.7777	30.9468	1.30151	Calb1	1.79996	16	Amacrine
557.135	494.408	0.887412	Kcnab1	1.79636	3	Amacrine
1560.66	1637.81	1.04943	Chga	1.79334	9	Amacrine
5265.28	4603.95	0.874399	Frmd5	1.78674	11	Amacrine
1419.96	1524.91	1.07391	Cdh22	1.78591	19	Amacrine
1716.99	2115.99	1.23238	Dtnbp1	1.78129	5	Amacrine
348.451	353.415	1.01425	Nrsn1	1.77922	10	Amacrine
133.383	28.0973	0.210651	Hpgd	1.77816	23	Amacrine
6173.27	8687	1.4072	Crabp1	1.77266	17	Amacrine
2622.58	1983.77	0.756418	Ppfibp1	1.77259	3	Amacrine
357.493	427.158	1.19487	Zmat4	1.76443	3	Amacrine
1233.23	1287.03	1.04363	Tgfb3	1.76259	3	Amacrine
171.413	180.961	1.05571	Ncam2	1.76059	8	Amacrine
182.801	181.154	0.990992	Lgr5	1.74836	21	Amacrine
50.1783	99.8569	1.99004	Kcnip4	1.7481	4	Amacrine
2342.26	2396.83	1.0233	Nr2f2	1.7466	17	Amacrine
1914.11	1459.89	0.762695	Adarb1	1.7453	23	Amacrine
17362.4	20547.5	1.18345	Basp1	1.74328	9	Amacrine
2906.12	2285.35	0.786393	Sphkap	1.74317	19	Amacrine
5840.97	5732.85	0.98149	Tfap2a	1.74209	13	Amacrine
22031.8	24436.6	1.10915	Tcf4	1.74006	20	Amacrine
3091.15	3484.2	1.12715	Pnmal2	1.73567	19	Amacrine
1051.33	1096.53	1.043	Hpca	1.73485	17	Amacrine
9684.01	8818.18	0.910592	Elavl3	1.7313	17	Amacrine
3530.48	3725.14	1.05514	Dpp6	1.72915	22	Amacrine
4289.05	5623.1	1.31104	Igfbp2	1.72656	9	Amacrine
837.389	510.27	0.609358	Pdgfra	1.7229	13	Amacrine
3586.75	4062.33	1.13259	Syt6	1.72219	10	Amacrine
1232.36	1666.19	1.35203	Slc32a1	1.72063	5	Amacrine
782.346	935.515	1.19578	Pcdh8	1.72042	4	Amacrine
308.903	381.305	1.23439	Hbegf	1.71917	6	Amacrine
334.059	258.005	0.772334	Camkv	1.71738	16	Amacrine
3471.53	3801.12	1.09494	Gfra1	1.71583	11	Amacrine
2467.42	2227.95	0.902945	Cd47	1.71429	5	Amacrine
3198.9	3575.62	1.11776	Tubb2a	1.71107	8	Amacrine
819.029	751.672	0.91776	Gria1	1.70313	22	Amacrine
759.054	579.839	0.763897	Cacng2	1.70246	3	Amacrine
8280.81	8368.9	1.01064	Tbx3	1.69969	9	Amacrine
450.155	515.759	1.14574	Snca	1.69797	8	Amacrine
722.372	682.683	0.945057	Nrxn1	1.69338	21	Amacrine
5188.1	4477.09	0.862954	Kit	1.6926	14	Amacrine
2166.73	2694.37	1.24352	Ptprt	1.68768	19	Amacrine
4535.33	3664.41	0.807968	Celf4	1.68732	21	Amacrine
543.782	592.161	1.08897	Rprm	1.68593	14	Amacrine
218.381	261.048	1.19538	Ptgds	1.68238	19	Amacrine
212.857	202.283	0.950325	Pappa2	1.68225	3	Amacrine
13942.6	14458.4	1.03699	Ank3	1.6739	18	Amacrine
12199	14110.1	1.15666	Pbx1	1.66822	14	Amacrine
1212.07	1475.48	1.21732	Ccsap	1.66243	16	Amacrine
13318.5	15719.5	1.18028	Olfm1	1.65951	15	Amacrine
4771.26	5604.13	1.17456	Lrrn3	1.65814	23	Amacrine
1347.04	1743.02	1.29397	Stmn4	1.65786	10	Amacrine
7666.16	6091.3	0.79457	Scg3	1.65364	3	Amacrine
7350.22	7699.95	1.04758	Ier5	1.65159	17	Amacrine
1029.48	751.834	0.730304	Zfhx3	1.64987	5	Amacrine
9120.6	8571.07	0.939748	Ptprd	1.64826	19	Amacrine
6833	8068.69	1.18084	Cdk5r1	1.64766	5	Amacrine
5364.71	5076.21	0.946224	Asap1	1.64625	7	Amacrine
607.314	552.47	0.909695	Rcan2	1.64285	16	Amacrine
527.729	488.634	0.925918	Neurod2	1.64137	22	Amacrine
762.337	844.771	1.10813	Syt4	1.63562	14	Amacrine
630.537	701.196	1.11206	Cpne5	1.63467	8	Amacrine
450.155	515.759	1.14574	Snca	1.63129	20	Amacrine
1637.27	1257.29	0.767917	Tfap2c	1.62983	18	Amacrine
303.348	339.452	1.11902	Syt13	1.62586	19	Amacrine
4214.72	4760.62	1.12952	Dab1	1.62376	17	Amacrine
35.0625	25.0909	0.715604	Lnx1	1.6233	13	Amacrine
1685.42	1842.16	1.093	Chn2	1.62125	21	Amacrine
1685.42	1842.16	1.093	Chn2	1.61896	19	Amacrine
182.801	181.154	0.990992	Lgr5	1.61762	17	Amacrine
4213.57	3883.16	0.921585	Chn1	1.61758	3	Amacrine
952.968	929.434	0.975305	Kcnip1	1.6175	14	Amacrine
152.881	86.555	0.566158	Sema3a	1.61535	13	Amacrine
1584.3	1480.97	0.934781	Esrrg	1.61461	11	Amacrine
2.17415	0.330556	0.152039	Aqp6	1.61319	19	Amacrine
1917.43	1503.56	0.784154	B2m	1.60836	5	Amacrine
2049.8	1701.6	0.83013	Cabp1	1.60785	19	Amacrine
2635.86	2841.18	1.07789	Lrrtm1	1.60235	13	Amacrine
3974.76	3426.47	0.862057	Fam184b	1.60136	3	Amacrine
348.418	328.476	0.942764	Ly6h	1.60069	20	Amacrine
1026.48	1071.13	1.04351	Pde1c	1.60067	15	Amacrine
707.187	699.334	0.988895	Pde4b	1.59779	7	Amacrine
6858.39	7873.35	1.14799	Nsg1	1.59495	13	Amacrine
14060.7	15152.1	1.07762	Rtn1	1.59397	8	Amacrine
531.595	756.247	1.4226	Tmem179	1.59347	13	Amacrine
1240.19	1279.67	1.03183	Stac2	1.59128	16	Amacrine
1291.66	1143.12	0.884998	Gnal	1.58764	21	Amacrine
3859.05	4561.12	1.18193	Ina	1.58642	20	Amacrine
218.002	192.263	0.881932	P2ry1	1.58564	5	Amacrine
3645.74	5784.61	1.58668	Fez1	1.58353	6	Amacrine
10710	11905.8	1.11165	Six6	1.58076	4	Amacrine
166.858	133.849	0.802173	Scn1a	1.58065	16	Amacrine
446.013	230.863	0.517615	Slc24a2	1.57802	16	Amacrine
22031.8	24436.6	1.10915	Tcf4	1.57717	19	Amacrine
3740.43	3485.41	0.931819	Kcnd3	1.57688	21	Amacrine
785.793	857.54	1.0913	Tnc	1.5752	7	Amacrine
25.1234	12.8917	0.513133	Crybb3	1.57491	7	Amacrine
41557	58098	1.39803	Stmn1	1.57247	5	Amacrine
109.57	156.363	1.42705	Vsnl1	1.57055	8	Amacrine
2997.39	3531.14	1.17807	Ppm1l	1.56865	3	Amacrine
8523.55	10588.3	1.24224	Ldhb	1.56595	19	Amacrine
92.7294	90.1911	0.972627	Nxph1	1.56559	15	Amacrine
5573.95	5919.16	1.06193	Gjc1	1.56021	13	Amacrine
43.1034	121.049	2.80833	Mmp9	1.55941	7	Amacrine
1322.78	1442.03	1.09015	Cntnap2	1.55886	3	Amacrine
2350.36	1650.82	0.702367	Impact	1.55673	8	Amacrine
5422.32	6648.1	1.22606	Stmn2	1.55613	18	Amacrine
8713.11	9014.66	1.03461	Sorcs1	1.55579	8	Amacrine
1949.66	2333.22	1.19673	Nptx2	1.55569	9	Amacrine
48.9354	101.915	2.08264	Vstm2a	1.55472	17	Amacrine
2597.63	2417.25	0.93056	Hlf	1.55174	4	Amacrine
15177.7	16658.4	1.09756	App	1.54689	18	Amacrine
672.917	539.118	0.801165	Slc24a3	1.54454	21	Amacrine
13973.3	14409.3	1.0312	Zeb2	1.54452	5	Amacrine
3521.43	3961.98	1.12511	Itm2c	1.54205	14	Amacrine
1705.16	1658.6	0.972695	Ddah1	1.5413	7	Amacrine
208.82	207.249	0.992475	Tenm1	1.53895	14	Amacrine
38.3751	29.9117	0.779456	Grin2b	1.52224	4	Amacrine
11101.8	13213.2	1.19018	Sulf2	1.52067	17	Amacrine
598.788	513.484	0.857538	Mgll	1.52054	17	Amacrine
1329.06	1350.3	1.01598	Cygb	1.5196	13	Amacrine
7499.99	7978.89	1.06385	Rnf220	1.5192	10	Amacrine
5806.93	5477.46	0.943262	Uaca	1.51573	7	Amacrine
660.699	700.342	1.06	Phlda1	1.51513	13	Amacrine
1835.33	2128.35	1.15966	Eef1e1	1.5144	9	Amacrine
23590.3	19555.7	0.828973	Cadm3	1.51207	15	Amacrine
1936.75	2386.15	1.23204	Gng3	1.51173	14	Amacrine
3859.05	4561.12	1.18193	Ina	1.51139	19	Amacrine
930.016	846.192	0.909868	Elavl4	1.50687	14	Amacrine
3753.52	3737.37	0.995698	Lin7a	1.50615	3	Amacrine
9684.01	8818.18	0.910592	Elavl3	1.50602	18	Amacrine
3439.5	3633.49	1.0564	Rgs8	1.50536	5	Amacrine
311.146	277.158	0.890764	Arhgap20	1.50521	18	Amacrine
1168.04	1314.07	1.12503	Pcdh7	1.50082	7	Amacrine
15121.4	13385.4	0.885196	Apc	1.4986	21	Amacrine
11525.1	12996.7	1.12769	Nrcam	1.49598	6	Amacrine
802.675	801.866	0.998993	Apba1	1.49491	3	Amacrine
4023.53	4141.26	1.02926	Oxr1	1.49234	8	Amacrine
7553.23	9217.99	1.2204	Zyx	1.49208	16	Amacrine
795.012	889.587	1.11896	Wbscr17	1.49153	9	Amacrine
2003.68	1667.5	0.83222	Nfia	1.48701	16	Amacrine
1226.57	1004.67	0.819092	Gabrg2	1.48581	11	Amacrine
1749.87	1691.39	0.966577	Pde3a	1.48525	9	Amacrine
9733.67	9029.31	0.927637	Prox1	1.4838	16	Amacrine
6898.83	6671.07	0.966986	Plch1	1.4825	16	Amacrine
4074.47	3347.37	0.821547	Magi3	1.47968	3	Amacrine
3591.12	3374.51	0.939682	Elovl6	1.47774	9	Amacrine
52.3176	65.0061	1.24253	Syn2	1.47773	13	Amacrine
2786.05	3220.14	1.15581	Pam	1.47569	17	Amacrine
1104.37	780.766	0.706981	Cttnbp2	1.47434	3	Amacrine
1581.43	1768.62	1.11836	Kctd8	1.47209	19	Amacrine
1411.71	1069.76	0.757772	Clmn	1.47073	7	Amacrine
9.45581	2.31389	0.244706	Fgf1	1.4623	16	Amacrine
3955.77	4154.92	1.05035	Sv2a	1.46208	11	Amacrine
1343.66	1637.81	1.21892	Cacng3	1.45856	17	Amacrine
1060.06	952.496	0.898533	Elmo1	1.4571	7	Amacrine
917.872	1131.8	1.23307	Homer2	1.45344	14	Amacrine
15177.7	16658.4	1.09756	App	1.45054	19	Amacrine
5566.25	5143.08	0.923975	Dusp26	1.44934	11	Amacrine
2479.15	2905.96	1.17216	Gphn	1.44696	15	Amacrine
513.029	392.894	0.765831	Aldoc	1.44467	13	Amacrine
1232.36	1666.19	1.35203	Slc32a1	1.44443	18	Amacrine
49.8673	27.4048	0.549554	Gabra4	1.44369	3	Amacrine
449.535	421.78	0.938257	Isl1	1.44252	3	Amacrine
10309.7	9422.4	0.913931	Fnbp1l	1.44087	13	Amacrine
2987.7	3894.43	1.30349	Fam19a5	1.43061	5	Amacrine
1045.46	1133.19	1.08392	Hs6st2	1.4304	10	Amacrine
4905.24	5574.78	1.13649	Fam49b	1.43008	3	Amacrine
3740.43	3485.41	0.931819	Kcnd3	1.42675	23	Amacrine
80.858	161.845	2.00159	Camk2a	1.42539	3	Amacrine
525.211	710.838	1.35343	Kcna6	1.42532	7	Amacrine
30874	29678.7	0.961285	Ttc3	1.42493	8	Amacrine
576.599	684.046	1.18635	Fam155a	1.42049	6	Amacrine
11596.6	9999.08	0.862241	Syt1	1.41938	10	Amacrine
93.3154	72.1409	0.773086	Nav1	1.41752	18	Amacrine
790.287	973.632	1.232	Serpini1	1.41513	4	Amacrine
4058.12	4780.54	1.17802	Cdk14	1.41427	3	Amacrine
997.87	960.297	0.962347	Stxbp6	1.41245	5	Amacrine
5504.89	4887.6	0.887866	Dapk1	1.41196	6	Amacrine
9128.03	11290	1.23685	Ywhah	1.4107	8	Amacrine
4771.81	5587.77	1.17099	Lmo4	1.40924	7	Amacrine
2619.16	3525.02	1.34586	Gria4	1.40849	13	Amacrine
946.657	1090.69	1.15215	Gsto1	1.40801	3	Amacrine
212.101	131.255	0.61883	Rgs17	1.40475	13	Amacrine
3557.53	3840.46	1.07953	Tshz1	1.40322	11	Amacrine
13942.6	14458.4	1.03699	Ank3	1.40279	21	Amacrine
4230.83	4685.55	1.10748	Serpine2	1.40124	8	Amacrine
142.7	94.9927	0.665683	Pcp2	3.53321	26	Bipolar
28.2295	19.8334	0.702576	Trpm1	3.44575	26	Bipolar
39.3072	37.8137	0.962005	Grik1	3.0109	27	Bipolar
55.6656	47.518	0.853634	Gng13	2.83981	26	Bipolar
449.535	421.78	0.938257	Isl1	2.71952	26	Bipolar
2.89887	0.661112	0.228059	Gsg1	2.69472	27	Bipolar
3018	3577.52	1.1854	Prkca	2.60966	26	Bipolar
362.945	113.711	0.313302	Igfn1	2.60949	32	Bipolar
2.55375	0.330556	0.129439	Vsx1	2.59942	32	Bipolar
1.72556	2.64445	1.53251	Otor	2.57465	27	Bipolar
62004.1	75283.5	1.21417	Nnat	2.50985	27	Bipolar
2702.33	2534.64	0.937946	Slit2	2.49478	28	Bipolar
1.03534	3.96667	3.83129	Scgn	2.43282	28	Bipolar
614.283	527.973	0.859494	Gpr179	2.43137	26	Bipolar
357.734	472.43	1.32062	Qpct	2.37417	26	Bipolar
35630.8	45370.4	1.27335	Vsx2	2.34818	26	Bipolar
66.8816	69.909	1.04526	Pcp4	2.31329	26	Bipolar
301.932	458.16	1.51743	Cdh8	2.30796	28	Bipolar
2003.68	1667.5	0.83222	Nfia	2.23694	30	Bipolar
1.89802	0.330556	0.174158	Grm6	2.23281	26	Bipolar
6824.31	6588.93	0.965508	Gnao1	2.21595	26	Bipolar
2012.41	849.111	0.421938	Fam19a3	2.1903	27	Bipolar
748.773	695.927	0.929422	Scg2	2.18123	28	Bipolar
6.62593	1.32222	0.199553	Lrtm1	2.17951	26	Bipolar
895.925	790.82	0.882686	Zfhx4	2.17886	28	Bipolar
82.6522	72.9274	0.882341	Trnp1	2.15936	26	Bipolar
21641.1	19696.3	0.910134	Neurod4	2.12502	30	Bipolar
6284.91	7804.81	1.24183	Reln	2.11871	32	Bipolar
326.78	189.507	0.579924	Cacna2d3	2.10193	26	Bipolar
4170.1	5307.11	1.27266	Nme1	2.06683	26	Bipolar
3897.6	2824.55	0.724691	Lhx4	2.05904	30	Bipolar
3753.52	3737.37	0.995698	Lin7a	2.01852	26	Bipolar
37.2371	38.9115	1.04497	Gabra1	2.00623	29	Bipolar
9733.67	9029.31	0.927637	Prox1	2.00212	26	Bipolar
2.86437	0.330556	0.115402	Cck	1.99347	33	Bipolar
1356.98	1286.48	0.948048	Ablim1	1.97514	26	Bipolar
569.457	468.548	0.822797	Cabp5	1.93463	26	Bipolar
782.317	840.821	1.07478	Vstm2b	1.93453	26	Bipolar
504.921	387.445	0.767339	Epha7	1.93136	30	Bipolar
377.026	273.534	0.725504	Strip2	1.91317	26	Bipolar
261.589	186.931	0.714597	Kcnma1	1.89396	32	Bipolar
60.9801	78.7833	1.29195	Neto1	1.89169	28	Bipolar
1897.35	1881	0.991386	Pcdh17	1.88212	29	Bipolar
2.10517	0.330556	0.157021	Sebox	1.85837	26	Bipolar
7782.77	10137.1	1.30251	Rpa1	1.85629	26	Bipolar
23.4671	22.97	0.97882	Gabrr2	1.85155	32	Bipolar
18078	9437.72	0.522057	Ccdc136	1.85028	26	Bipolar
116.818	23.1389	0.198077	Wls	1.84534	29	Bipolar
13623.2	11306.2	0.829923	Chgb	1.83703	26	Bipolar
17475.1	9134.92	0.522739	Gnb3	1.82958	32	Bipolar
811.162	1157.94	1.42751	Ndnf	1.82755	32	Bipolar
17122.7	22525.1	1.31551	Fn1	1.82139	32	Bipolar
1688.55	2127.53	1.25997	Pcdh10	1.81916	29	Bipolar
2597.63	2417.25	0.93056	Hlf	1.81545	30	Bipolar
24618.4	31683.9	1.287	Tmsb10	1.80388	32	Bipolar
5.17649	0	0	Glra1	1.76798	29	Bipolar
2276.96	2811.12	1.23459	Hs3st4	1.7615	32	Bipolar
11186.3	14246	1.27352	Ptprz1	1.7567	30	Bipolar
556.169	547.292	0.98404	Frmd3	1.7536	31	Bipolar
549.439	521.646	0.949416	B3galt2	1.74416	26	Bipolar
17604.2	20375.7	1.15744	Map4	1.73203	26	Bipolar
7099.52	6769.06	0.953453	Atp2b1	1.7285	30	Bipolar
325.985	313.437	0.961507	Rnf152	1.72309	26	Bipolar
61.877	70.5387	1.13998	Cdh9	1.7109	32	Bipolar
2220.05	1344.24	0.6055	Zbtb20	1.70786	26	Bipolar
328.952	446.835	1.35836	Cntn4	1.70579	26	Bipolar
266.731	237.298	0.889655	Tmem215	1.69929	30	Bipolar
2906.12	2285.35	0.786393	Sphkap	1.68845	31	Bipolar
1227.39	1699.78	1.38487	Unc13c	1.68182	33	Bipolar
1647.73	1842.02	1.11791	Cadps	1.67908	32	Bipolar
1601.18	1733.8	1.08282	Ift20	1.66841	26	Bipolar
1372.79	1545.48	1.12579	Casp7	1.6631	26	Bipolar
1717.89	1410.99	0.821348	Phyhipl	1.65907	27	Bipolar
3521.43	3961.98	1.12511	Itm2c	1.65465	26	Bipolar
9120.6	8571.07	0.939748	Ptprd	1.65451	32	Bipolar
10.146	4.29723	0.423538	Pde1a	1.65236	28	Bipolar
4771.81	5587.77	1.17099	Lmo4	1.64809	30	Bipolar
11101.8	13213.2	1.19018	Sulf2	1.64428	30	Bipolar
7748.67	8986.38	1.15973	Tgfb2	1.63377	26	Bipolar
18.1873	19.1095	1.05071	Cabp2	1.63142	32	Bipolar
845.118	1337.51	1.58264	Gucy1a3	1.60634	30	Bipolar
672.917	539.118	0.801165	Slc24a3	1.60535	29	Bipolar
2387.05	1387.96	0.581453	Cacna2d1	1.60078	27	Bipolar
1474.11	896.432	0.608119	Gria2	1.59968	28	Bipolar
762.337	844.771	1.10813	Syt4	1.59799	30	Bipolar
3327.83	3328.85	1.00031	Nrxn3	1.58694	29	Bipolar
17209.5	14634.4	0.850369	Cltb	1.56886	26	Bipolar
123.514	136.512	1.10524	Chrna6	1.56643	28	Bipolar
1781.59	1736.04	0.974433	Prdm8	1.55137	26	Bipolar
102.462	79.9439	0.780229	Igf1	1.54719	32	Bipolar
3903.19	2706.16	0.693321	Adcy2	1.54433	32	Bipolar
107.88	110.698	1.02612	Ntng1	1.53576	28	Bipolar
2187.85	1820.61	0.832146	Thsd7a	1.51583	32	Bipolar
5.45262	5.61945	1.0306	Kcng4	1.48239	30	Bipolar
117.369	121.611	1.03614	Tacr3	1.46602	28	Bipolar
9203.86	10480.5	1.13871	Cdh11	1.46362	31	Bipolar
2196.66	1714.48	0.780494	St18	1.46035	31	Bipolar
22093.4	23888.1	1.08123	Ttyh1	1.43424	32	Bipolar
4.7624	1.65278	0.347048	Gabrr1	1.42476	26	Bipolar
4225.93	2753.77	0.651635	Vipr2	1.42078	30	Bipolar
543.194	303.043	0.557891	Samsn1	1.40424	30	Bipolar
34409.4	42181.2	1.22586	Glul	3.67449	34	Müller glia
11627.4	10623.8	0.913693	Apoe	3.65691	34	Müller glia
5611.1	7267.55	1.29521	Rlbp1	3.48878	34	Müller glia
257.654	148.381	0.575892	Clu	3.30024	34	Müller glia
20239.6	27602.1	1.36377	Slc1a3	3.24863	34	Müller glia
32712.6	36111.8	1.10391	Acsl3	3.16893	34	Müller glia
26077	38720	1.48483	Cyr61	3.16135	34	Müller glia
10786	14303	1.32607	Spc25	3.02751	34	Müller glia
15670	24286	1.54984	Col9a1	2.99298	34	Müller glia
54499.9	81308.9	1.49191	Jun	2.95541	34	Müller glia
88591	115222	1.3006	Dkk3	2.93232	34	Müller glia
14851.3	17588.9	1.18433	Cp	2.91655	34	Müller glia
9068.08	11491.1	1.2672	Id3	2.90675	34	Müller glia
11871	16000.9	1.3479	Dbi	2.84795	34	Müller glia
18190.8	27569.8	1.51559	Crym	2.73264	34	Müller glia
11243.9	15638.6	1.39084	Hes1	2.69243	34	Müller glia
2812.87	2919.75	1.038	Cd9	2.67982	34	Müller glia
11378	14159.9	1.2445	Sparc	2.67524	34	Müller glia
125971	203766	1.61756	Fos	2.6657	34	Müller glia
30.024	18.224	0.606981	Aqp4	2.65696	34	Müller glia
7178.49	10308.4	1.43601	Gpr37	2.65273	34	Müller glia
11010.2	14918.7	1.35499	Dapl1	2.60103	34	Müller glia
40075.4	43522.8	1.08602	Kdr	2.58981	34	Müller glia
5914.83	7008.86	1.18496	Ptn	2.53146	34	Müller glia
27314.1	29012.6	1.06218	Zfp36l1	2.52364	34	Müller glia
2189.83	2150.73	0.982146	Timp3	2.50513	34	Müller glia
10407.9	13710.4	1.31731	Mfge8	2.44178	34	Müller glia
6743.6	8661.9	1.28446	Pdpn	2.31733	34	Müller glia
6743.6	8661.9	1.28446	Pdpn	2.31733	34	Müller glia
8048.72	7812.43	0.970643	Id2	2.30735	34	Müller glia
14084.9	22209.1	1.57681	Dusp1	2.26266	34	Müller glia
14515.8	19864.9	1.36851	Spon1	2.23787	34	Müller glia
13398.7	15821	1.18079	Espn	2.19077	34	Müller glia
25072	41244.2	1.64503	Ier2	2.19025	34	Müller glia
9097.28	11518.9	1.26619	Sat1	2.18592	34	Müller glia
5429.14	5152.68	0.94908	Crot	2.15356	34	Müller glia
22093.1	28382.2	1.28467	Nudt4	2.15017	34	Müller glia
16.5995	8.2639	0.49784	Cryab	2.11217	34	Müller glia
22430.8	30209.1	1.34677	Vim	2.08822	34	Müller glia
133570	176832	1.3239	Egr1	2.08822	34	Müller glia
9854.26	12940.9	1.31323	Sox9	2.08299	34	Müller glia
6316.37	8253.87	1.30674	Rdh10	2.08248	34	Müller glia
12376.2	17127	1.38386	Id1	2.03866	34	Müller glia
39470.4	50800.8	1.28706	Gnai2	2.03295	34	Müller glia
10108.4	7708.57	0.762588	Vegfa	2.02121	34	Müller glia
1490.16	1968.66	1.32111	Ndrg2	2.01739	34	Müller glia
40793.9	48323.1	1.18457	Cdh2	2.01199	34	Müller glia
1829.19	2090.37	1.14279	Enpp2	2.00208	34	Müller glia
124.099	137.54	1.10831	Flt1	1.98847	34	Müller glia
11169.7	13569.1	1.21482	Col23a1	1.98773	34	Müller glia
195.223	34.1969	0.175168	Mlc1	1.9626	34	Müller glia
932.679	1289.69	1.38278	Fxyd1	1.93809	34	Müller glia
9910.58	8876.17	0.895625	Trpm3	1.92775	34	Müller glia
2556.12	3509.21	1.37287	Cox4i2	1.91557	34	Müller glia
8542.64	11379.9	1.33213	Fxyd6	1.91199	34	Müller glia
11443.6	12409.4	1.0844	Sox2	1.89844	34	Müller glia
1813.41	1897.01	1.0461	Tsc22d4	1.89577	34	Müller glia
5169.39	6439.92	1.24578	Pbxip1	1.89329	34	Müller glia
22953.3	28996	1.26326	Gpm6a	1.88138	34	Müller glia
34219.6	37181.4	1.08655	Ddr1	1.86147	34	Müller glia
5496.71	6241.27	1.13546	Atp1b3	1.84185	34	Müller glia
7748.67	8986.38	1.15973	Tgfb2	1.83675	34	Müller glia
32.1292	12.5611	0.390957	Cav1	1.80857	34	Müller glia
8067.31	10125.8	1.25516	Cacng4	1.80466	34	Müller glia
39.6184	25.1222	0.634106	Il33	1.78277	34	Müller glia
122.891	150.7	1.22629	Sbspon	1.77991	34	Müller glia
2327.45	2338.49	1.00474	Kcnj10	1.77824	34	Müller glia
64.051	102.521	1.60061	Vcam1	1.77616	34	Müller glia
12740.4	18553	1.45624	Gas1	1.77089	34	Müller glia
9371.22	10063.5	1.07387	Wipi1	1.72912	34	Müller glia
5450.67	7403.78	1.35833	Pon2	1.72022	34	Müller glia
26410.7	27242.1	1.03148	Gpm6b	1.67146	34	Müller glia
31175.3	39126.9	1.25506	Cnn3	1.66486	34	Müller glia
21261.5	24717.3	1.16254	Rtn4	1.66178	34	Müller glia
513.029	392.894	0.765831	Aldoc	1.65688	34	Müller glia
29949	48901.5	1.63283	Jund	1.64316	34	Müller glia
3992.65	4324.08	1.08301	Cd63	1.59389	34	Müller glia
15878.9	19833.9	1.24907	Bsg	1.58785	34	Müller glia
5865.89	5001.24	0.852597	Slmap	1.57502	34	Müller glia
3464.04	3756.58	1.08445	Timp2	1.57374	34	Müller glia
22093.4	23888.1	1.08123	Ttyh1	1.55607	34	Müller glia
13162.8	14806.1	1.12484	Itm2b	1.55298	34	Müller glia
610.143	795.709	1.30414	Synpr	1.54965	34	Müller glia
7116.27	7221.79	1.01483	Pak3	1.51412	34	Müller glia
1610.22	1597.67	0.992202	Ogfrl1	1.49976	34	Müller glia
8943.37	10899.5	1.21872	Rcn2	1.44756	34	Müller glia
9885.49	11733.5	1.18694	Cd81	1.43497	34	Müller glia
22360.8	28024.5	1.25329	Atp1a1	1.42968	34	Müller glia
2626.61	1349.02	0.513598	Rho	1.85727	24	Rod
182.111	191.513	1.05163	Gnat1	1.78015	24	Rod
8.38617	39.5533	4.7165	Slc24a1	1.74372	24	Rod
3292.06	1554.2	0.472107	Pde6b	1.74313	24	Rod
12110.8	7529.85	0.621746	Pdc	1.70066	24	Rod
121.234	58.8752	0.485632	Cnga1	1.68038	24	Rod
4467.81	2331.3	0.5218	Rp1	1.67353	24	Rod
8427.31	5023.45	0.596092	Sag	1.65016	24	Rod
20720.3	9112.8	0.4398	Nr2e3	1.64437	24	Rod
13015	8846.61	0.679727	Nrl	1.64432	24	Rod
36028.1	41729.4	1.15825	Gnb1	1.61981	24	Rod
1114.48	601.093	0.539349	Gngt1	1.60843	24	Rod
6700.4	4029.61	0.601399	Prph2	1.5979	24	Rod
126.134	24.7917	0.19655	Pde6a	1.58802	24	Rod
2551.8	2049.35	0.803098	Pde6g	1.55881	24	Rod
846.197	644.181	0.761267	Rcvrn	1.53642	24	Rod
26480.1	8163.7	0.308296	Rpgrip1	1.53388	24	Rod
439.141	511.937	1.16577	Rs1	1.51961	24	Rod
33.199	16.5278	0.49784	Guca1b	1.50613	24	Rod
596.371	188.06	0.315341	Cngb1	1.49571	24	Rod
7604.2	5565.24	0.731863	Rom1	1.47767	24	Rod
305.588	273.7	0.895652	Rdh12	1.42797	24	Rod
2146.74	1613.55	0.745452	Abca4	N/A	Hsiau et al.	Rod
2542.21	1935.89	0.565149	Aipl1	N/A	Hsiau et al.	Rod
2465.98	2203.19	0.775454	Bbs2	N/A	Hsiau et al.	Rod
982.547	735.618	0.566468	Bbs5	N/A	Hsiau et al.	Rod
982.547	735.618	0.566468	Bbs7	N/A	Hsiau et al.	Rod
1885.76	1180.41	0.368215	Cacna1f	N/A	Hsiau et al.	Rod
5505.47	3835.5	0.575489	Cacna2d4	N/A	Hsiau et al.	Rod
32.6812	14.8398	0.161833	Cdh23	N/A	Hsiau et al.	Rod
5201.96	2939.77	0.44247	Cep290	N/A	Hsiau et al.	Rod
9251.62	8636.23	0.899065	Crb1	N/A	Hsiau et al.	Rod
37551.7	29455.6	0.663971	Crx	N/A	Hsiau et al.	Rod
7117.01	6758.83	0.843511	Elovl4	N/A	Hsiau et al.	Rod
38.8931	38.2109	0.895756	Fscn2	N/A	Hsiau et al.	Rod
2121.71	1923.17	0.683031	Gnat2	N/A	Hsiau et al.	Rod
996.551	498.5	0.378898	Grk1	N/A	Hsiau et al.	Rod
222.108	211.121	0.995128	Guca1a	N/A	Hsiau et al.	Rod
831.557	554.519	0.541676	Gucy2e	N/A	Hsiau et al.	Rod
12086.1	9673.96	0.678975	Impdh1	N/A	Hsiau et al.	Rod
2233.83	1916.71	0.822853	Iqcb1	N/A	Hsiau et al.	Rod
1292.75	842.407	0.553359	Kcnv2	N/A	Hsiau et al.	Rod
1342.11	1169.52	0.820893	Myo7a	N/A	Hsiau et al.	Rod
2625.21	2829.48	1.08048	Nphp1	N/A	Hsiau et al.	Rod
3939.52	2604.07	0.514135	Pcdh15	N/A	Hsiau et al.	Rod
857.411	810.558	0.775582	Gm11744	N/A	Hsiau et al.	Rod
11853.2	9338.43	0.668969	Prom1	N/A	Hsiau et al.	Rod
178.556	176.739	1.05468	Rdh5	N/A	Hsiau et al.	Rod
3858.7	2692.74	0.551357	Rgs9	N/A	Hsiau et al.	Rod
412.468	252.824	0.400278	Rgs9bp	N/A	Hsiau et al.	Rod
1109.4	919.122	0.921422	Rims1	N/A	Hsiau et al.	Rod
2978.17	2666.9	0.807133	Rpgr	N/A	Hsiau et al.	Rod
12364.9	7715.97	0.444034	Tulp1	N/A	Hsiau et al.	Rod
6429.92	7030.52	1.12288	Unc119	N/A	Hsiau et al.	Rod
1355.67	744.982	0.435169	Ush2a	N/A	Hsiau et al.	Rod
307.97	310.257	1.02964	Clrn1	N/A	Hsiau et al.	Rod
