# Supplementary material for: A Casz1–NuRD complex regulates temporal identity transitions in neural progenitors
Source: Sci Rep. 2021 Feb 16;11:3858. doi: 10.1038/s41598-021-83395-7 (PMC7886867; doi:10.1038/s41598-021-83395-7)
Supplement: Supplementary file 2 — Supplementary Information 2. [file 41598_2021_83395_MOESM2_ESM.xlsx]

## Sheet: Percentage of total spectra
Scaffold: Version: Scaffold_4.11.0
Modification Metadata Set: 1541 modifications
Protein Grouping Strategy: Experiment-wide grouping with protein cluster analysis
Peptide Thresholds: 80.0% minimum
Protein Thresholds: 50.0% minimum and 1 peptide minimum
Peptide FDR: 2.4% (Decoy)
Protein FDR: 39.6% (Decoy)
GO Annotation Source(s): goa_uniprot_all.gaf (downloaded 30-Nov-2016)
Pathway Annotation Source(s):
Alternate ID Source(s):
My Experiment								Percentage of Total Spectra
Identified Proteins (2448/2495) PCS	#	Visible?	Accession Number	Molecular Weight	Protein Grouping Ambiguity	Taxonomy		01-Casz1v2.x	01-Casz1v2 (1).x	01-Casz1v2 (2).x	01-Casz1v2-A.x	03-Casz1v2 1.x	03-Casz1v2 1 (1).x	05-CIG-Casz1v2 (1).x	05-Casz1v2-B.x	05-CIG-Casz1v2.x	06-V 2 - 50% inj.x		Casz1v2 cumulative	Casz1v2 avg.		03-Blk.x	05-BIRA 1.x	05-Con.x	07-BIRA 2.x	07-NLS-BirA.x	08-Con - 50% inj.x	09-NLS-BirA.x		Control cumulative	Control avg.	Casz1v2 avg/Control avg.	Enrichment (Casz1 - Control))		biological adhesion	biological regulation	cell killing	cellular process	developmental process	establishment of localization	growth	immune system process	localization	locomotion	metabolic process	multi-organism process	multicellular organismal process	pigmentation	reproduction
Zinc finger protein castor homolog 1 OS=Mus musculus GN=Casz1 PE=1 SV=3	7	TRUE	CASZ1_MOUSE	191 kDa	NA	Mus musculus		0.0083	0.0084	0.0078	0.0034	0.0047	0.011	0.01	0.0035	0.011	0.0026		0.0597	0.0066		0.0001	0	0	0	0.0001	0	0		0.0001	0	326.995	0.0066		NA	negative regulation of amacrine cell differentiation, negative regulation of neuron differentiation, negative regulation of retinal cone cell fate commitment, regulation of transcription, DNA-templated	NA	negative regulation of amacrine cell differentiation, negative regulation of retinal cone cell fate commitment, retinal bipolar neuron differentiation, retinal rod cell fate commitment, transcription, DNA-templated	central nervous system development, multicellular organism development, negative regulation of amacrine cell differentiation, negative regulation of retinal cone cell fate commitment, retinal bipolar neuron differentiation, retinal rod cell fate commitment	NA	NA	NA	NA	NA	transcription, DNA-templated	NA	central nervous system development, multicellular organism development, negative regulation of amacrine cell differentiation, negative regulation of retinal cone cell fate commitment, retinal bipolar neuron differentiation, retinal rod cell fate commitment	NA	NA
Histone H1.3 OS=Mus musculus GN=Hist1h1d PE=1 SV=2	20.1	TRUE	H13_MOUSE	22 kDa	TRUE	Mus musculus		0.003	0.0007	0.0029	0.0006	0.0008	0.001	0.0016	0.0009	0.0017	0.001		0.0125	0.0014		0.0008	0.0015	0.0005	0.0014	0.0008	0.0002	0.0004		0.0056	0.0008	1.74161	0.0006		NA	negative regulation of transcription from RNA polymerase II promoter, regulation of transcription from RNA polymerase II promoter	NA	histone H3-K27 trimethylation, histone H3-K4 trimethylation, nucleosome assembly, nucleosome positioning	NA	NA	NA	NA	NA	NA	histone H3-K27 trimethylation, histone H3-K4 trimethylation	NA	NA	NA	NA
Metastasis-associated protein MTA2 OS=Mus musculus GN=Mta2 PE=1 SV=1	65.1	TRUE	MTA2_MOUSE	75 kDa	TRUE	Mus musculus		0.0006	0.0007	0.0004	0.0001	0.0001	0.0008	0.0006	0	0.0007	0		0.0034	0.0004		0	0	0	0	0	0	0		0	0	#DIV/0!	0.0004		NA	negative regulation of transcription from RNA polymerase II promoter, negative regulation of transcription, DNA-templated, positive regulation of transcription from RNA polymerase II promoter, regulation of fibroblast migration, regulation of transcription, DNA-templated	NA	ATP-dependent chromatin remodeling, DNA methylation, DNA packaging, chromatin remodeling, histone deacetylation	NA	NA	NA	NA	NA	NA	DNA methylation, histone deacetylation	NA	NA	NA	NA
Chromodomain-helicase-DNA-binding protein 4 OS=Mus musculus GN=Chd4 PE=1 SV=1	78.1	TRUE	CHD4_MOUSE	218 kDa	TRUE	Mus musculus		0.0004	0.0006	0.0004	0	0.0003	0.0009	0.0006	0.0001	0.0006	0.0001		0.0033	0.0004		0	0	0	0	0	0	0		0	0	#DIV/0!	0.0004		NA	negative regulation of transcription from RNA polymerase II promoter	NA	ATP-dependent chromatin remodeling, covalent chromatin modification, spindle assembly, terminal button organization, transcription, DNA-templated	NA	NA	NA	NA	NA	NA	covalent chromatin modification, transcription, DNA-templated	NA	NA	NA	NA
Histone H1.5 OS=Mus musculus GN=Hist1h1b PE=1 SV=2	30	TRUE	H15_MOUSE	23 kDa	TRUE	Mus musculus		0.0015	0.0005	0.0015	0.0004	0.0005	0.0007	0.001	0.0005	0.0011	0.0006		0.0071	0.0008		0.0004	0.0009	0.0004	0.0009	0.0006	0.0002	0.0003		0.0035	0.0005	1.56437	0.0003		NA	NA	NA	nucleosome assembly	muscle organ development	NA	NA	NA	NA	NA	NA	NA	muscle organ development	NA	NA
Histone H1.2 OS=Mus musculus GN=Hist1h1c PE=1 SV=2	20.3	TRUE	H12_MOUSE	21 kDa	TRUE	Mus musculus		0.0012	0.0005	0.0012	0.0006	0.0006	0.0007	0.0009	0.0008	0.0008	0.0005		0.007	0.0008		0.0006	0.0008	0.0004	0.0008	0.0005	0.0002	0.0004		0.0037	0.0005	1.48524	0.0003		NA	negative regulation of transcription from RNA polymerase II promoter, regulation of transcription from RNA polymerase II promoter	NA	histone H3-K27 trimethylation, histone H3-K4 trimethylation, nucleosome assembly, nucleosome positioning	NA	NA	NA	NA	NA	NA	histone H3-K27 trimethylation, histone H3-K4 trimethylation	NA	NA	NA	NA
Transcriptional repressor p66 alpha OS=Mus musculus GN=Gatad2a PE=1 SV=2	103	TRUE	P66A_MOUSE	67 kDa	NA	Mus musculus		0.0004	0.0006	0.0003	0	0	0.0008	0.0005	0	0.0006	0.0001		0.0027	0.0003		0	0	0	0	0	0	0		0	0	#DIV/0!	0.0003		NA	negative regulation of transcription from RNA polymerase II promoter, negative regulation of transcription, DNA-templated, regulation of transcription, DNA-templated	NA	DNA methylation, programmed cell death, transcription, DNA-templated	anterior neuropore closure, blood vessel development, embryonic body morphogenesis, in utero embryonic development, neural fold formation	NA	NA	NA	NA	NA	DNA methylation, transcription, DNA-templated	NA	anterior neuropore closure, blood vessel development, embryonic body morphogenesis, in utero embryonic development, neural fold formation	NA	NA
Transcriptional repressor p66-beta OS=Mus musculus GN=Gatad2b PE=1 SV=1	109	TRUE	P66B_MOUSE	65 kDa	NA	Mus musculus		0.0003	0.0006	0.0002	0.0002	0.0002	0.0007	0.0003	0.0002	0.0003	0		0.0027	0.0003		0	0	0	0	0	0	0		0	0	#DIV/0!	0.0003		NA	negative regulation of transcription from RNA polymerase II promoter	NA	ATP-dependent chromatin remodeling, DNA methylation, transcription, DNA-templated	NA	NA	NA	NA	NA	NA	DNA methylation, transcription, DNA-templated	NA	NA	NA	NA
Histone H2B type 1-A OS=Mus musculus GN=Hist1h2ba PE=1 SV=3	31.8	TRUE	H2B1A_MOUSE	14 kDa	TRUE	Mus musculus		0.0009	0	0.0009	0	0	0.0005	0.0004	0	0.0005	0		0.0026	0.0003		0	0	0	0	0	0	0		0	0	#DIV/0!	0.0003		NA	positive regulation of binding	NA	mononuclear cell migration, nucleosome assembly, nucleosome disassembly, spermatogenesis, exchange of chromosomal proteins	spermatogenesis, exchange of chromosomal proteins	NA	NA	mononuclear cell migration	mononuclear cell migration	mononuclear cell migration	plasminogen activation	spermatogenesis, exchange of chromosomal proteins	spermatogenesis, exchange of chromosomal proteins	NA	spermatogenesis, exchange of chromosomal proteins
Tubulin alpha-1C chain OS=Mus musculus GN=Tuba1c PE=1 SV=1	41.1	TRUE	TBA1C_MOUSE	50 kDa	TRUE	Mus musculus		0.0011	0.0003	0.001	0.0003	0.0012	0.0003	0.0003	0.0001	0.0003	0		0.0046	0.0005		0.0002	0.0002	0.0007	0.0002	0.0006	0.0001	0.0005		0.0023	0.0003	1.5422	0.0002		NA	NA	NA	cytoskeleton organization, microtubule-based process	NA	NA	NA	NA	NA	NA	NA	NA	NA	NA	NA
Metastasis-associated protein MTA1 OS=Mus musculus GN=Mta1 PE=1 SV=1	65.2	TRUE	MTA1_MOUSE	81 kDa	TRUE	Mus musculus		0.0003	0.0005	0.0002	0.0001	0.0001	0.0005	0.0005	0	0.0004	0		0.0022	0.0002		0	0	0	0	0	0	0		0	0	#DIV/0!	0.0002		NA	circadian regulation of gene expression, entrainment of circadian clock by photoperiod, negative regulation of nucleic acid-templated transcription, positive regulation of protein autoubiquitination, regulation of gene expression, epigenetic, regulation of inflammatory response, regulation of transcription, DNA-templated	NA	double-strand break repair, proteasome-mediated ubiquitin-dependent protein catabolic process, transcription, DNA-templated	NA	NA	NA	NA	NA	NA	double-strand break repair, proteasome-mediated ubiquitin-dependent protein catabolic process, transcription, DNA-templated	response to lipopolysaccharide	circadian regulation of gene expression	NA	NA
Tubulin alpha-3 chain OS=Mus musculus GN=Tuba3a PE=1 SV=1	41.2	TRUE	TBA3_MOUSE	50 kDa	TRUE	Mus musculus		0.0009	0.0002	0.0008	0.0003	0.001	0.0003	0.0002	0.0001	0.0002	0		0.0037	0.0004		0.0001	0.0002	0.0006	0.0001	0.0006	0.0001	0.0005		0.0022	0.0003	1.34671	0.0001		NA	NA	NA	cytoskeleton organization, microtubule-based process	NA	NA	NA	NA	NA	NA	NA	NA	NA	NA	NA
Serine/arginine repetitive matrix protein 1 OS=Mus musculus GN=Srrm1 PE=1 SV=2	159	TRUE	SRRM1_MOUSE	107 kDa	NA	Mus musculus		0.0001	0.0001	0	0	0.0005	0.0001	0.0001	0.0001	0.0001	0.0001		0.0011	0.0001		0.0001	0	0	0	0.0001	0	0		0.0003	0	2.73493	0.0001		NA	NA	NA	RNA splicing, mRNA processing, mRNA splicing, via spliceosome	NA	NA	NA	NA	NA	NA	RNA splicing, mRNA processing, mRNA splicing, via spliceosome	NA	NA	NA	NA
Heterogeneous nuclear ribonucleoprotein A1 OS=Mus musculus GN=Hnrnpa1 PE=1 SV=2	174	TRUE	ROA1_MOUSE	34 kDa	NA	Mus musculus		0.0003	0.0001	0.0002	0.0001	0.0001	0.0001	0	0	0	0		0.0009	0.0001		0.0001	0	0	0.0001	0.0001	0	0		0.0003	0	2.61693	0.0001		NA	NA	NA	RNA splicing, alternative mRNA splicing, via spliceosome, cellular response to sodium arsenite, mRNA processing	NA	mRNA transport, nuclear export, nuclear import	NA	NA	mRNA transport, nuclear export, nuclear import	NA	RNA splicing, alternative mRNA splicing, via spliceosome, mRNA processing	NA	NA	NA	NA
Heterogeneous nuclear ribonucleoprotein H OS=Mus musculus GN=Hnrnph1 PE=1 SV=3	195.1	TRUE	HNRH1_MOUSE	49 kDa	TRUE	Mus musculus		0.0002	0	0.0002	0.0001	0.0002	0	0.0001	0	0.0001	0		0.0009	0.0001		0	0	0	0	0	0	0		0.0002	0	4.22576	0.0001		NA	regulation of RNA splicing	NA	RNA splicing, mRNA processing	NA	NA	NA	NA	NA	NA	RNA splicing, mRNA processing	NA	NA	NA	NA
Heterochromatin protein 1-binding protein 3 OS=Mus musculus GN=Hp1bp3 PE=1 SV=1	201	TRUE	HP1B3_MOUSE	61 kDa	NA	Mus musculus		0.0001	0.0001	0.0001	0	0.0001	0.0002	0.0001	0	0.0001	0		0.0008	0.0001		0.0001	0	0	0	0	0	0		0.0001	0	6.26843	0.0001		NA	regulation of cell proliferation, regulation of nucleus size, regulation of transcription, DNA-templated	NA	cellular response to hypoxia, heterochromatin organization, nucleosome assembly, regulation of nucleus size	NA	NA	NA	NA	NA	NA	NA	NA	NA	NA	NA
Methyl-CpG-binding domain protein 3 OS=Mus musculus GN=Mbd3 PE=1 SV=1	230	TRUE	MBD3_MOUSE	32 kDa	NA	Mus musculus		0.0001	0.0002	0.0001	0.0001	0.0001	0.0001	0.0001	0	0.0001	0		0.0008	0.0001		0	0	0	0	0	0	0		0	0	#DIV/0!	0.0001		NA	methylation-dependent chromatin silencing, negative regulation of transcription from RNA polymerase II promoter, regulation of DNA methylation, regulation of transcription, DNA-templated	NA	ATP-dependent chromatin remodeling, histone acetylation, methylation-dependent chromatin silencing, transcription, DNA-templated	aging, brain development, embryonic organ development, heart development, in utero embryonic development, tissue development	NA	NA	NA	NA	NA	histone acetylation, methylation-dependent chromatin silencing, transcription, DNA-templated	NA	brain development, embryonic organ development, heart development, in utero embryonic development	NA	NA
Heterogeneous nuclear ribonucleoprotein A/B OS=Mus musculus GN=Hnrnpab PE=1 SV=1	222	TRUE	ROAA_MOUSE	31 kDa	TRUE	Mus musculus		0.0001	0	0.0001	0.0001	0.0001	0.0001	0.0001	0	0.0001	0		0.0007	0.0001		0	0	0	0	0	0	0		0.0001	0	4.04688	0.0001		NA	negative regulation of transcription from RNA polymerase II promoter, positive regulation of transcription, DNA-templated, regulation of transcription, DNA-templated	NA	epithelial to mesenchymal transition, transcription, DNA-templated	epithelial to mesenchymal transition	NA	NA	NA	NA	NA	transcription, DNA-templated	NA	epithelial to mesenchymal transition	NA	NA
Transcriptional regulator ATRX OS=Mus musculus GN=Atrx PE=1 SV=3	244	TRUE	ATRX_MOUSE	279 kDa	NA	Mus musculus		0	0.0002	0	0	0.0001	0.0002	0.0001	0	0.0001	0		0.0007	0.0001		0	0	0	0	0	0	0		0	0	#DIV/0!	0.0001		NA	DNA damage response, signal transduction by p53 class mediator, negative regulation of maintenance of mitotic sister chromatid cohesion, telomeric, negative regulation of telomeric RNA transcription from RNA pol II promoter, positive regulation of nuclear cell cycle DNA replication, positive regulation of telomere maintenance, positive regulation of telomeric RNA transcription from RNA pol II pro…	NA	DNA damage response, signal transduction by p53 class mediator, DNA repair, DNA replication-independent nucleosome assembly, Sertoli cell development, cellular response to hydroxyurea, chromatin remodeling, chromosome organization involved in meiotic cell cycle, covalent chromatin modification, meiotic spindle organization, replication fork processing, transcription, DNA-templated	Sertoli cell development, forebrain development, multicellular organism growth, post-embryonic forelimb morphogenesis, seminiferous tubule development	NA	multicellular organism growth	NA	protein localization to chromosome, telomeric region	NA	DNA repair, covalent chromatin modification, replication fork processing, transcription, DNA-templated	spermatogenesis	Sertoli cell development, forebrain development, multicellular organism growth, post-embryonic forelimb morphogenesis, seminiferous tubule development, spermatogenesis	NA	Sertoli cell development, chromosome organization involved in meiotic cell cycle, meiotic spindle organization, seminiferous tubule development, spermatogenesis
Metastasis-associated protein MTA3 OS=Mus musculus GN=Mta3 PE=1 SV=1	65.3	TRUE	MTA3_MOUSE	67 kDa	TRUE	Mus musculus		0.0001	0.0001	0.0001	0	0	0.0001	0.0001	0	0.0001	0		0.0006	0.0001		0	0	0	0	0	0	0		0	0	#DIV/0!	0.0001		NA	negative regulation of transcription, DNA-templated, positive regulation of G2/M transition of mitotic cell cycle, positive regulation of cell proliferation, regulation of transcription, DNA-templated	NA	NA	NA	NA	NA	NA	NA	NA	NA	NA	NA	NA	NA
Transcriptional regulator Kaiso OS=Mus musculus GN=Zbtb33 PE=1 SV=1	221	TRUE	KAISO_MOUSE	74 kDa	NA	Mus musculus		0	0.0003	0	0	0	0.0002	0.0001	0	0.0001	0		0.0006	0.0001		0	0	0	0	0	0	0		0.0001	0	6.9	0.0001		NA	Wnt signaling pathway, negative regulation of transcription, DNA-templated, regulation of transcription, DNA-templated	NA	Wnt signaling pathway, transcription, DNA-templated	NA	NA	NA	NA	NA	NA	transcription, DNA-templated	NA	NA	NA	NA
Heterogeneous nuclear ribonucleoprotein H2 OS=Mus musculus GN=Hnrnph2 PE=1 SV=1	195.2	TRUE	HNRH2_MOUSE	49 kDa	TRUE	Mus musculus		0.0001	0	0.0001	0	0.0001	0	0.0001	0	0.0001	0		0.0005	0.0001		0	0	0	0	0	0	0		0	0	#DIV/0!	0.0001		NA	NA	NA	NA	NA	NA	NA	NA	NA	NA	NA	NA	NA	NA	NA
Kinesin-like protein KIF20B OS=Mus musculus GN=Kif20b PE=1 SV=3	192	TRUE	KI20B_MOUSE	204 kDa	NA	Mus musculus		0.0001	0	0.0001	0.0001	0.0001	0	0	0	0	0.0001		0.0005	0.0001		0	0.0001	0	0.0001	0	0	0		0.0002	0	1.79278	0.0001		NA	positive regulation of cell proliferation, positive regulation of cytokinesis, positive regulation of intracellular protein transport, positive regulation of mitotic cytokinetic process, positive regulation of neuron migration, regulation of establishment of cell polarity, regulation of establishment of protein localization, regulation of mitotic nuclear division, regulation of neuron migration	NA	cell cycle, cell division, microtubule-based movement, mitotic nuclear division, neuron projection morphogenesis, positive regulation of neuron migration, regulation of neuron migration	neural tube closure, neuron projection morphogenesis, positive regulation of neuron migration, regulation of neuron migration	NA	NA	NA	protein localization to microtubule	NA	NA	NA	neural tube closure, neuron projection morphogenesis, positive regulation of neuron migration, regulation of neuron migration	NA	NA
Nucleophosmin OS=Mus musculus GN=Npm1 PE=1 SV=1	314	TRUE	NPM_MOUSE	33 kDa	NA	Mus musculus		0.0001	0	0.0001	0	0.0001	0.0001	0	0	0	0		0.0005	0.0001		0	0	0	0	0	0	0		0	0	#DIV/0!	0.0001		NA	cell volume homeostasis, negative regulation of cardiac muscle cell apoptotic process, negative regulation of centrosome duplication, negative regulation of epithelial cell proliferation, negative regulation of gene expression, negative regulation of mRNA splicing, via spliceosome, negative regulation of neuron apoptotic process, negative regulation of protein kinase activity by regulation of pro…	NA	DNA repair, cell aging, cell growth, cell volume homeostasis, cellular response to hypoxia, cellular response to testosterone stimulus, centrosome cycle, cleavage in ITS2 between 5.8S rRNA and LSU-rRNA of tricistronic rRNA transcript (SSU-rRNA, 5.8S rRNA, LSU-rRNA), nucleosome assembly, protein homooligomerization, protein oligomerization, rRNA transcription, regulation of eIF2 alpha phosphorylat…	cell aging, liver regeneration	nucleocytoplasmic transport, rRNA export from nucleus, ribosomal large subunit export from nucleus, ribosomal small subunit export from nucleus	cell growth	NA	nucleocytoplasmic transport, rRNA export from nucleus, ribosomal large subunit export from nucleus, ribosomal small subunit export from nucleus	NA	DNA repair, cleavage in ITS2 between 5.8S rRNA and LSU-rRNA of tricistronic rRNA transcript (SSU-rRNA, 5.8S rRNA, LSU-rRNA), rRNA transcription	NA	cardiac muscle hypertrophy, liver regeneration	NA	NA
RNA-binding protein 10 OS=Mus musculus GN=Rbm10 PE=1 SV=1	237	TRUE	RBM10_MOUSE	103 kDa	NA	Mus musculus		0	0.0002	0	0	0	0.0002	0.0001	0	0.0001	0		0.0005	0.0001		0.0001	0	0	0	0	0	0		0.0001	0	3.84486	0.0001		NA	3'-UTR-mediated mRNA stabilization, negative regulation of cell proliferation, negative regulation of mRNA splicing, via spliceosome, negative regulation of transcription from RNA polymerase II promoter, positive regulation of smooth muscle cell apoptotic process, regulation of alternative mRNA splicing, via spliceosome, regulation of apoptotic process, regulation of smooth muscle cell apoptotic …	NA	RNA splicing	NA	NA	NA	NA	NA	NA	RNA splicing	NA	NA	NA	NA
Tubulin beta-2B chain OS=Mus musculus GN=Tubb2b PE=1 SV=1	46.2	TRUE	TBB2B_MOUSE	50 kDa	TRUE	Mus musculus		0.0006	0.0002	0.0005	0.0004	0.0008	0.0002	0.0001	0.0002	0.0002	0		0.0031	0.0003		0.0001	0.0003	0.0004	0.0001	0.0003	0	0.0003		0.0015	0.0002	1.58571	0.0001		NA	NA	NA	cytoskeleton organization, microtubule-based process, neuron migration	neuron migration	NA	NA	NA	neuron migration	neuron migration	NA	NA	neuron migration	NA	NA
Histone H1.1 OS=Mus musculus GN=Hist1h1a PE=1 SV=2	67	TRUE	H11_MOUSE	22 kDa	TRUE	Mus musculus		0.0004	0.0003	0.0004	0.0002	0.0003	0.0005	0.0003	0.0003	0.0003	0.0003		0.0029	0.0003		0.0003	0.0004	0.0002	0.0003	0.0002	0.0001	0.0002		0.0018	0.0003	1.29482	0		NA	NA	NA	nucleosome assembly	NA	NA	NA	NA	NA	NA	NA	spermatogenesis	spermatogenesis	NA	spermatogenesis
Histone H1.0 OS=Mus musculus GN=H1f0 PE=2 SV=4	95	TRUE	H10_MOUSE	21 kDa	NA	Mus musculus		0.0003	0.0001	0.0003	0.0001	0.0001	0.0001	0.0002	0.0001	0.0002	0.0003		0.0015	0.0002		0.0003	0.0002	0.0002	0.0003	0.0001	0.0001	0.0002		0.0014	0.0002	0.826745	0		NA	NA	NA	nucleosome assembly	NA	NA	NA	NA	NA	NA	NA	NA	NA	NA	NA
Heterogeneous nuclear ribonucleoprotein A3 OS=Mus musculus GN=Hnrnpa3 PE=1 SV=1	152	TRUE	ROA3_MOUSE	40 kDa	NA	Mus musculus		0.0002	0.0001	0.0002	0.0001	0.0003	0.0001	0.0002	0	0.0001	0		0.0012	0.0001		0.0001	0	0	0.0002	0.0001	0	0		0.0004	0.0001	2.20095	0		NA	NA	NA	RNA splicing, mRNA processing	NA	NA	NA	NA	NA	NA	RNA splicing, mRNA processing	NA	NA	NA	NA
Ubiquitin carboxyl-terminal hydrolase 45 OS=Mus musculus GN=Usp45 PE=1 SV=1	137	TRUE	UBP45_MOUSE	90 kDa	NA	Mus musculus		0.0001	0.0001	0.0001	0	0.0001	0.0001	0.0001	0	0.0001	0.0002		0.0008	0.0001		0.0002	0.0001	0.0001	0.0001	0	0.0001	0.0001		0.0006	0.0001	1.01248	0		NA	NA	NA	DNA repair, protein deubiquitination, ubiquitin-dependent protein catabolic process	NA	NA	NA	NA	NA	NA	DNA repair, protein deubiquitination, proteolysis, ubiquitin-dependent protein catabolic process	NA	NA	NA	NA
Acyl-CoA dehydrogenase family member 9, mitochondrial OS=Mus musculus GN=Acad9 PE=1 SV=2	138	TRUE	ACAD9_MOUSE	69 kDa	NA	Mus musculus		0	0.0001	0	0.0001	0.0001	0.0001	0	0.0002	0	0		0.0006	0.0001		0	0	0.0007	0	0	0	0.0001		0.0008	0.0001	0.520092	0		NA	lipid homeostasis	NA	fatty acid beta-oxidation using acyl-CoA dehydrogenase, mitochondrial respiratory chain complex I assembly	NA	NA	NA	NA	NA	NA	fatty acid beta-oxidation using acyl-CoA dehydrogenase, metabolic process, oxidation-reduction process	NA	NA	NA	NA
Bromodomain adjacent to zinc finger domain protein 2A OS=Mus musculus GN=Baz2a PE=1 SV=2	270	TRUE	BAZ2A_MOUSE	210 kDa	NA	Mus musculus		0.0001	0	0.0001	0	0	0	0	0	0	0		0.0004	0		0	0	0	0	0	0	0		0	0	7.99383	0		NA	chromatin silencing at rDNA, heterochromatin assembly involved in chromatin silencing, negative regulation of transcription from RNA polymerase I promoter, regulation of transcription, DNA-templated	NA	DNA methylation, chromatin remodeling, chromatin silencing at rDNA, covalent chromatin modification, heterochromatin assembly involved in chromatin silencing, histone H3-K9 methylation, histone H4 deacetylation, histone H4-K20 methylation, histone deacetylation, transcription, DNA-templated	NA	NA	NA	NA	NA	NA	DNA methylation, covalent chromatin modification, histone H3-K9 methylation, histone H4 deacetylation, histone H4-K20 methylation, transcription, DNA-templated	NA	NA	NA	NA
Kinesin-like protein KIF2C OS=Mus musculus GN=Kif2c PE=1 SV=1	199	TRUE	KIF2C_MOUSE	81 kDa	NA	Mus musculus		0.0001	0	0.0001	0	0	0	0	0	0	0.0001		0.0004	0		0	0	0	0.0001	0.0001	0.0001	0		0.0002	0	1.36111	0		NA	regulation of chromosome segregation	NA	attachment of mitotic spindle microtubules to kinetochore, cell cycle, cell division, establishment or maintenance of microtubule cytoskeleton polarity, microtubule depolymerization, microtubule-based movement, mitotic metaphase plate congression, mitotic nuclear division	NA	attachment of mitotic spindle microtubules to kinetochore, metaphase plate congression, mitotic metaphase plate congression	NA	NA	attachment of mitotic spindle microtubules to kinetochore, metaphase plate congression, mitotic metaphase plate congression	NA	NA	NA	NA	NA	NA
Mitotic spindle assembly checkpoint protein MAD1 OS=Mus musculus GN=Mad1l1 PE=1 SV=1	273	TRUE	MD1L1_MOUSE	84 kDa	NA	Mus musculus		0	0.0001	0.0001	0.0001	0.0001	0.0001	0	0	0	0		0.0004	0		0	0	0	0	0.0001	0	0.0001		0.0002	0	1.59488	0		NA	mitotic spindle assembly checkpoint, negative regulation of T cell proliferation, regulation of metaphase plate congression, regulation of mitotic cell cycle phase transition	NA	attachment of mitotic spindle microtubules to kinetochore, cell cycle, cell division, mitotic nuclear division, mitotic spindle assembly checkpoint	thymus development	attachment of mitotic spindle microtubules to kinetochore	NA	thymus development	attachment of mitotic spindle microtubules to kinetochore	NA	NA	NA	thymus development	NA	NA
Non-POU domain-containing octamer-binding protein OS=Mus musculus GN=Nono PE=1 SV=3	413	TRUE	NONO_MOUSE	55 kDa	NA	Mus musculus		0.0001	0	0.0001	0	0	0	0	0	0	0		0.0004	0		0	0	0	0	0	0	0		0	0	16.5494	0		NA	negative regulation of oxidative stress-induced neuron intrinsic apoptotic signaling pathway, negative regulation of transcription, DNA-templated, regulation of circadian rhythm, regulation of transcription, DNA-templated	NA	DNA recombination, DNA repair, RNA splicing, cellular response to DNA damage stimulus, mRNA processing, mRNA splicing, via spliceosome, transcription, DNA-templated	NA	NA	NA	NA	NA	NA	DNA recombination, DNA repair, RNA splicing, mRNA processing, mRNA splicing, via spliceosome, transcription, DNA-templated	NA	NA	NA	NA
Serine/arginine-rich splicing factor 4 OS=Mus musculus GN=Srsf4 PE=2 SV=1	262.1	TRUE	SRSF4_MOUSE	56 kDa	TRUE	Mus musculus		0	0.0001	0	0.0001	0.0001	0.0001	0	0	0.0001	0		0.0004	0		0	0	0	0	0	0	0		0	0	9.26667	0		NA	negative regulation of mRNA splicing, via spliceosome	NA	RNA splicing, hematopoietic progenitor cell differentiation, mRNA processing	hematopoietic progenitor cell differentiation	NA	NA	hematopoietic progenitor cell differentiation	NA	NA	RNA splicing, mRNA processing	NA	hematopoietic progenitor cell differentiation	NA	NA
Structural maintenance of chromosomes flexible hinge domain-containing protein 1 OS=Mus musculus GN=Smchd1 PE=1 SV=2	330	TRUE	SMHD1_MOUSE	226 kDa	NA	Mus musculus		0	0.0001	0	0	0	0.0001	0.0001	0	0.0001	0		0.0004	0		0	0	0	0	0	0	0		0	0	#DIV/0!	0		NA	dosage compensation by inactivation of X chromosome, inactivation of X chromosome by DNA methylation	NA	chromosome organization	NA	NA	NA	NA	NA	NA	NA	NA	NA	NA	NA
Zinc finger protein 512 OS=Mus musculus GN=Znf512 PE=2 SV=2	285	TRUE	ZN512_MOUSE	64 kDa	NA	Mus musculus		0	0	0	0	0	0.0002	0	0	0.0001	0		0.0004	0		0	0	0	0	0	0	0		0	0	8.93333	0		NA	regulation of transcription, DNA-templated	NA	transcription, DNA-templated	NA	NA	NA	NA	NA	NA	transcription, DNA-templated	NA	NA	NA	NA
Chromobox protein homolog 3 OS=Mus musculus GN=Cbx3 PE=1 SV=2	346	TRUE	CBX3_MOUSE	21 kDa	TRUE	Mus musculus		0	0	0	0	0.0002	0	0.0001	0	0.0001	0		0.0003	0		0	0	0	0	0	0	0		0	0	#DIV/0!	0		NA	negative regulation of transcription, DNA-templated, positive regulation of gene expression, epigenetic	NA	covalent chromatin modification, transcription, DNA-templated	NA	NA	NA	NA	NA	NA	covalent chromatin modification, transcription, DNA-templated	NA	NA	NA	NA
Cleavage and polyadenylation specificity factor subunit 6 OS=Mus musculus GN=Cpsf6 PE=1 SV=1	269	TRUE	CPSF6_MOUSE	59 kDa	NA	Mus musculus		0.0001	0	0.0001	0	0.0001	0	0	0	0	0		0.0003	0		0.0001	0	0	0	0	0	0		0.0001	0	2.42525	0		NA	NA	NA	mRNA polyadenylation, protein tetramerization	NA	NA	NA	NA	NA	NA	mRNA polyadenylation	NA	NA	NA	NA
Gasdermin-A3 OS=Mus musculus GN=Gsdma3 PE=1 SV=1	158.2	TRUE	GSDA3_MOUSE	52 kDa	TRUE	Mus musculus		0	0.0001	0	0	0	0	0	0.0001	0	0		0.0003	0		0	0.0001	0	0	0.0001	0.0001	0		0.0002	0	0.957759	0		NA	negative regulation of anagen, negative regulation of canonical Wnt signaling pathway, positive regulation of apoptotic process, positive regulation of extrinsic apoptotic signaling pathway	NA	programmed cell death, sebaceous gland cell differentiation	avascular cornea development in camera-type eye, hair follicle development, hair follicle morphogenesis, multicellular organism development, sebaceous gland cell differentiation, skin development, somatic stem cell population maintenance	NA	NA	NA	NA	NA	NA	NA	avascular cornea development in camera-type eye, hair cycle, hair follicle development, hair follicle morphogenesis, multicellular organism development, sebaceous gland cell differentiation, skin development, somatic stem cell population maintenance	NA	NA
High mobility group protein B3 OS=Mus musculus GN=Hmgb3 PE=1 SV=3	424	TRUE	HMGB3_MOUSE	23 kDa	TRUE	Mus musculus		0	0	0	0	0.0001	0	0.0001	0	0.0001	0		0.0003	0		0	0	0	0	0	0	0		0	0	#DIV/0!	0		NA	negative regulation of B cell differentiation, negative regulation of myeloid cell differentiation, regulation of transcription, DNA-templated	NA	DNA geometric change, transcription, DNA-templated	NA	NA	NA	innate immune response	NA	NA	transcription, DNA-templated	NA	NA	NA	NA
Histone-binding protein RBBP4 OS=Mus musculus GN=Rbbp4 PE=1 SV=5	513	TRUE	RBBP4_MOUSE	48 kDa	TRUE	Mus musculus		0.0001	0.0001	0.0001	0	0	0	0	0	0	0		0.0003	0		0	0	0	0	0	0	0		0	0	#DIV/0!	0		NA	chromatin silencing at rDNA, regulation of transcription, DNA-templated	NA	ATP-dependent chromatin remodeling, DNA replication, DNA replication-dependent nucleosome assembly, DNA replication-independent nucleosome assembly, cell cycle, chromatin assembly, chromatin silencing at rDNA, covalent chromatin modification, transcription, DNA-templated	NA	NA	NA	NA	NA	NA	DNA replication, covalent chromatin modification, transcription, DNA-templated	NA	NA	NA	NA
Matrin-3 OS=Mus musculus GN=Matr3 PE=1 SV=1	334	TRUE	MATR3_MOUSE	95 kDa	NA	Mus musculus		0.0001	0	0.0001	0	0	0	0	0	0.0001	0		0.0003	0		0	0	0	0	0	0	0		0.0001	0	3.14397	0		NA	posttranscriptional regulation of gene expression	NA	NA	heart valve development, ventricular septum development	NA	NA	NA	NA	NA	NA	NA	heart valve development, ventricular septum development	NA	NA
Plakophilin-3 OS=Mus musculus GN=Pkp3 PE=1 SV=2	468	TRUE	PKP3_MOUSE	87 kDa	NA	Mus musculus		0.0002	0	0.0001	0	0	0	0	0	0	0		0.0003	0		0	0	0	0	0	0	0		0	0	6.44444	0		single organismal cell-cell adhesion	NA	NA	desmosome assembly, establishment of protein localization to plasma membrane	NA	establishment of protein localization to plasma membrane	NA	NA	establishment of protein localization to plasma membrane	NA	NA	NA	NA	NA	NA
Protein DEK OS=Mus musculus GN=Dek PE=1 SV=1	465	TRUE	DEK_MOUSE	43 kDa	NA	Mus musculus		0	0	0	0	0.0002	0	0	0	0	0		0.0003	0		0	0	0	0	0	0	0		0	0	#DIV/0!	0		NA	regulation of double-strand break repair, regulation of double-strand break repair via nonhomologous end joining, regulation of transcription from RNA polymerase II promoter	NA	chromatin remodeling, covalent chromatin modification	NA	NA	NA	NA	NA	NA	covalent chromatin modification	NA	NA	NA	NA
RNA-binding protein FUS OS=Mus musculus GN=Fus PE=1 SV=1	301	TRUE	FUS_MOUSE	53 kDa	NA	Mus musculus		0.0001	0	0.0001	0	0.0001	0.0001	0	0	0.0001	0		0.0003	0		0	0	0	0	0	0	0		0	0	#DIV/0!	0		NA	regulation of nucleic acid-templated transcription	NA	cellular response to calcium ion	NA	NA	NA	NA	NA	NA	NA	NA	NA	NA	NA
TOX high mobility group box family member 4 OS=Mus musculus GN=Tox4 PE=1 SV=3	410.1	TRUE	TOX4_MOUSE	66 kDa	TRUE	Mus musculus		0	0.0001	0	0	0	0.0002	0	0	0	0		0.0003	0		0	0	0	0	0.0001	0	0		0.0001	0	3.57121	0		NA	NA	NA	NA	NA	NA	NA	NA	NA	NA	NA	NA	NA	NA	NA
Transformer-2 protein homolog beta OS=Mus musculus GN=Tra2b PE=1 SV=1	370	TRUE	TRA2B_MOUSE	34 kDa	NA	Mus musculus		0	0	0	0	0.0002	0	0	0	0	0		0.0003	0		0	0	0	0	0	0	0		0.0001	0	4.38983	0		NA	negative regulation of mRNA splicing, via spliceosome, positive regulation of mRNA splicing, via spliceosome, regulation of alternative mRNA splicing, via spliceosome	NA	RNA splicing, mRNA processing, mRNA splicing, via spliceosome	cerebral cortex regionalization, embryonic brain development	NA	NA	NA	NA	NA	RNA splicing, mRNA processing, mRNA splicing, via spliceosome	NA	cerebral cortex regionalization, embryonic brain development	NA	NA
Tripartite motif-containing protein 29 OS=Mus musculus GN=Trim29 PE=1 SV=1	440	TRUE	TRI29_MOUSE	66 kDa	NA	Mus musculus		0.0001	0	0.0001	0	0	0	0	0	0	0		0.0003	0		0	0	0	0	0.0001	0	0		0.0001	0	1.9798	0		cell-cell adhesion	negative regulation of protein localization to nucleus, negative regulation of transcription from RNA polymerase II promoter	NA	NA	NA	NA	NA	NA	NA	NA	NA	NA	NA	NA	NA
Zinc finger protein 62 OS=Mus musculus GN=Zfp62 PE=1 SV=1	250	TRUE	ZFP62_MOUSE	105 kDa	NA	Mus musculus		0	0.0001	0	0	0	0.0001	0	0	0	0		0.0003	0		0	0	0	0	0	0	0		0	0	5.55556	0		NA	regulation of transcription, DNA-templated	NA	transcription, DNA-templated	NA	NA	NA	NA	NA	NA	transcription, DNA-templated	NA	NA	NA	NA
60S ribosomal protein L6 OS=Mus musculus GN=Rpl6 PE=1 SV=3	643	TRUE	RL6_MOUSE	34 kDa	NA	Mus musculus		0.0001	0	0.0001	0	0	0	0	0	0	0		0.0002	0		0	0	0	0	0	0	0		0	0	#DIV/0!	0		cell-cell adhesion	NA	NA	cytoplasmic translation, ribosomal large subunit assembly	NA	NA	NA	NA	NA	NA	cytoplasmic translation, translation	NA	NA	NA	NA
ADP/ATP translocase 1 OS=Mus musculus GN=Slc25a4 PE=1 SV=4	288.2	TRUE	ADT1_MOUSE	33 kDa	TRUE	Mus musculus		0.0001	0	0	0	0	0	0	0	0.0001	0		0.0002	0		0	0	0.0001	0	0	0	0		0.0001	0	2.27572	0		NA	negative regulation of necroptotic process	NA	apoptotic mitochondrial changes	NA	transmembrane transport, transport	NA	NA	transmembrane transport, transport	NA	NA	NA	NA	NA	NA
ATP-dependent RNA helicase A OS=Mus musculus GN=Dhx9 PE=1 SV=2	610	TRUE	DHX9_MOUSE	149 kDa	NA	Mus musculus		0.0001	0	0	0	0.0001	0	0	0	0	0		0.0002	0		0	0	0	0	0	0	0		0	0	#DIV/0!	0		NA	CRD-mediated mRNA stabilization	NA	RNA processing, cellular response to heat, osteoblast differentiation	osteoblast differentiation	NA	NA	NA	protein localization to cytoplasmic stress granule	NA	RNA processing	NA	osteoblast differentiation	NA	NA
Cleavage and polyadenylation specificity factor subunit 7 OS=Mus musculus GN=Cpsf7 PE=1 SV=2	690	TRUE	CPSF7_MOUSE	52 kDa	NA	Mus musculus		0.0001	0	0.0001	0	0	0	0	0	0	0		0.0002	0		0	0	0	0	0	0	0		0	0	#DIV/0!	0		NA	NA	NA	mRNA processing, protein tetramerization	NA	NA	NA	NA	NA	NA	mRNA processing	NA	NA	NA	NA
Cone-rod homeobox protein OS=Mus musculus GN=Crx PE=1 SV=1	616	TRUE	CRX_MOUSE	32 kDa	NA	Mus musculus		0	0	0	0	0	0	0	0	0	0		0.0002	0		0	0	0	0	0	0	0		0	0	3.73333	0		NA	positive regulation of transcription from RNA polymerase II promoter	NA	cell differentiation, transcription from RNA polymerase II promoter	cell differentiation, multicellular organism development, nervous system development, retina development in camera-type eye	NA	NA	NA	NA	NA	transcription from RNA polymerase II promoter, transcription, DNA-templated	NA	nervous system development, retina development in camera-type eye, visual perception	NA	NA
Histone acetyltransferase KAT2B OS=Mus musculus GN=Kat2b PE=1 SV=2	252	TRUE	KAT2B_MOUSE	92 kDa	NA	Mus musculus		0	0	0	0	0	0	0	0	0	0.0001		0.0002	0		0	0	0	0	0	0	0		0.0001	0	1.27916	0		NA	Notch signaling pathway, negative regulation of cell proliferation, negative regulation of cyclin-dependent protein serine/threonine kinase activity, positive regulation of gluconeogenesis by positive regulation of transcription from RNA polymerase II promoter, positive regulation of transcription from RNA polymerase II promoter, positive regulation of transcription, DNA-templated, regulation of …	NA	N-terminal peptidyl-lysine acetylation, Notch signaling pathway, cell cycle, cellular response to insulin stimulus, chromatin remodeling, histone H3-K9 acetylation, histone acetylation, internal peptidyl-lysine acetylation, peptidyl-lysine acetylation, protein acetylation, transcription initiation from RNA polymerase I promoter, transcription, DNA-templated	NA	NA	NA	NA	NA	NA	N-terminal peptidyl-lysine acetylation, histone H3-K9 acetylation, histone acetylation, internal peptidyl-lysine acetylation, peptidyl-lysine acetylation, protein acetylation, transcription initiation from RNA polymerase I promoter, transcription, DNA-templated	NA	NA	NA	NA
Histone-binding protein RBBP7 OS=Mus musculus GN=Rbbp7 PE=1 SV=1	547	TRUE	RBBP7_MOUSE	48 kDa	TRUE	Mus musculus		0	0	0	0	0	0	0	0	0	0		0.0002	0		0	0	0	0	0	0	0		0	0	#DIV/0!	0		NA	chromatin silencing at rDNA, negative regulation of cell growth, negative regulation of transcription from RNA polymerase II promoter, negative regulation of transcription, DNA-templated, regulation of transcription, DNA-templated	NA	DNA replication, cellular heat acclimation, chromatin remodeling, chromatin silencing at rDNA, covalent chromatin modification, transcription, DNA-templated	NA	NA	NA	NA	NA	NA	DNA replication, covalent chromatin modification, transcription, DNA-templated	NA	NA	NA	NA
Lamina-associated polypeptide 2, isoforms beta/delta/epsilon/gamma OS=Mus musculus GN=Tmpo PE=1 SV=4	333.1	TRUE	LAP2B_MOUSE	50 kDa	TRUE	Mus musculus		0.0001	0	0.0001	0	0.0001	0	0	0	0	0		0.0002	0		0.0001	0	0	0	0	0	0		0.0002	0	0.766719	0		cell-cell adhesion	regulation of transcription, DNA-templated	NA	NA	NA	NA	NA	NA	NA	NA	NA	NA	NA	NA	NA
Nuclear receptor ROR-gamma OS=Mus musculus GN=Rorc PE=1 SV=1	498	TRUE	RORG_MOUSE	58 kDa	NA	Mus musculus		0	0	0	0	0	0	0	0	0	0		0.0002	0		0	0	0	0	0	0	0		0.0001	0	1.71987	0		NA	circadian regulation of gene expression, intracellular receptor signaling pathway, negative regulation of thymocyte apoptotic process, positive regulation of circadian rhythm, positive regulation of transcription, DNA-templated, regulation of fat cell differentiation, regulation of gamma-delta T cell differentiation, regulation of glucose metabolic process, regulation of steroid metabolic process…	NA	T cell differentiation in thymus, T-helper 17 cell differentiation, alpha-beta T cell differentiation, cell differentiation, cellular response to sterol, interleukin-17 secretion, intracellular receptor signaling pathway, protein phosphorylation, regulation of transcription involved in cell fate commitment, steroid hormone mediated signaling pathway, transcription, DNA-templated, xenobiotic metab…	Peyer's patch development, T cell differentiation in thymus, T-helper 17 cell differentiation, adipose tissue development, alpha-beta T cell differentiation, lymph node development, mucosal-associated lymphoid tissue development, multicellular organism development, regulation of transcription involved in cell fate commitment	interleukin-17 secretion	NA	Peyer's patch development, T cell differentiation in thymus, T-helper 17 cell differentiation, T-helper cell differentiation, alpha-beta T cell differentiation, lymph node development	interleukin-17 secretion	NA	protein phosphorylation, transcription, DNA-templated, xenobiotic metabolic process	NA	Peyer's patch development, T cell differentiation in thymus, T-helper 17 cell differentiation, adipose tissue development, alpha-beta T cell differentiation, circadian regulation of gene expression, interleukin-17 production, interleukin-17 secretion, lymph node development	NA	NA
PC4 and SFRS1-interacting protein OS=Mus musculus GN=Psip1 PE=1 SV=1	532	TRUE	PSIP1_MOUSE	60 kDa	NA	Mus musculus		0	0	0	0	0.0001	0.0001	0	0	0	0		0.0002	0		0	0	0	0	0	0	0		0	0	#DIV/0!	0		NA	positive regulation of transcription from RNA polymerase II promoter	NA	mRNA 5'-splice site recognition, transcription, DNA-templated	NA	NA	NA	NA	NA	NA	mRNA 5'-splice site recognition, transcription, DNA-templated	NA	NA	NA	NA
Protein RCC2 OS=Mus musculus GN=Rcc2 PE=1 SV=1	612	TRUE	RCC2_MOUSE	56 kDa	NA	Mus musculus		0	0	0	0	0.0001	0	0.0001	0	0.0001	0		0.0002	0		0	0	0	0	0	0	0		0	0	#DIV/0!	0		focal adhesion assembly	activation of GTPase activity, integrin-mediated signaling pathway, negative regulation of GTPase activity, negative regulation of focal adhesion assembly, negative regulation of substrate adhesion-dependent cell spreading, positive regulation of G2/M transition of mitotic cell cycle, positive regulation of attachment of spindle microtubules to kinetochore, regulation of fibroblast migration, reg…	NA	cell cycle, cell division, focal adhesion assembly, integrin-mediated signaling pathway, mitotic nuclear division	NA	establishment of protein localization	NA	NA	chromosome passenger complex localization to kinetochore, establishment of protein localization	NA	NA	NA	NA	NA	NA
RNA-binding protein 39 OS=Mus musculus GN=Rbm39 PE=1 SV=2	487	TRUE	RBM39_MOUSE	59 kDa	NA	Mus musculus		0	0	0	0	0.0001	0.0001	0	0	0	0		0.0002	0		0	0	0	0	0	0	0		0	0	#DIV/0!	0		NA	regulation of transcription, DNA-templated	NA	RNA splicing, mRNA processing, transcription, DNA-templated	NA	NA	NA	NA	NA	NA	RNA splicing, mRNA processing, transcription, DNA-templated	NA	NA	NA	NA
Serine/arginine-rich splicing factor 3 OS=Mus musculus GN=Srsf3 PE=1 SV=1	298	TRUE	SRSF3_MOUSE	19 kDa	TRUE	Mus musculus		0	0	0	0	0.0001	0.0001	0.0001	0	0.0001	0		0.0002	0		0	0	0	0	0	0	0		0.0001	0	1.89744	0		NA	insulin receptor signaling pathway, regulation of mRNA splicing, via spliceosome	NA	RNA splicing, insulin receptor signaling pathway, mRNA processing	NA	mRNA transport	NA	NA	mRNA transport	NA	RNA splicing, mRNA processing	NA	NA	NA	NA
Serine/arginine-rich splicing factor 5 OS=Mus musculus GN=Srsf5 PE=1 SV=2	477	TRUE	SRSF5_MOUSE	31 kDa	TRUE	Mus musculus		0	0	0	0	0.0001	0	0	0	0	0		0.0002	0		0	0	0	0	0	0	0		0	0	#DIV/0!	0		NA	positive regulation of RNA splicing, regulation of cell cycle, regulation of transcription, DNA-templated	NA	RNA splicing, cellular response to insulin stimulus, mRNA processing, transcription, DNA-templated	liver development, liver regeneration	NA	NA	NA	NA	NA	RNA splicing, mRNA processing, transcription, DNA-templated	NA	liver development, liver regeneration	NA	NA
Serine/arginine-rich splicing factor 6 OS=Mus musculus GN=Srsf6 PE=1 SV=1	262.2	TRUE	SRSF6_MOUSE	39 kDa	TRUE	Mus musculus		0	0	0	0	0.0002	0	0	0	0	0		0.0002	0		0	0	0	0	0	0	0		0	0	#DIV/0!	0		NA	negative regulation of cell death, negative regulation of keratinocyte differentiation, negative regulation of mRNA splicing, via spliceosome, negative regulation of type B pancreatic cell apoptotic process, positive regulation of epithelial cell proliferation involved in lung morphogenesis, regulation of alternative mRNA splicing, via spliceosome, regulation of keratinocyte proliferation, regula…	NA	RNA splicing, alternative mRNA splicing, via spliceosome, mRNA processing, mRNA splice site selection	NA	NA	NA	NA	NA	NA	RNA splicing, alternative mRNA splicing, via spliceosome, mRNA processing, mRNA splice site selection	NA	NA	NA	NA
Signal transducer and activator of transcription 3 OS=Mus musculus GN=Stat3 PE=1 SV=2	650	TRUE	STAT3_MOUSE	88 kDa	NA	Mus musculus		0.0001	0	0.0001	0	0	0	0	0	0	0		0.0002	0		0	0	0	0	0	0	0		0	0	#DIV/0!	0		NA	JAK-STAT cascade involved in growth hormone signaling pathway, cytokine-mediated signaling pathway, energy homeostasis, glucose homeostasis, growth hormone receptor signaling pathway, interleukin-6-mediated signaling pathway, intracellular receptor signaling pathway, leptin-mediated signaling pathway, miRNA mediated inhibition of translation, negative regulation of apoptotic process, negative reg…	NA	JAK-STAT cascade, JAK-STAT cascade involved in growth hormone signaling pathway, astrocyte differentiation, cellular response to cytokine stimulus, cellular response to leptin stimulus, cellular response to organic cyclic compound, cytokine-mediated signaling pathway, eye photoreceptor cell differentiation, growth hormone receptor signaling pathway, interleukin-6-mediated signaling pathway, intra…	aging, astrocyte differentiation, eye photoreceptor cell differentiation, negative regulation of neuron migration, radial glial cell differentiation, stem cell population maintenance	protein import into nucleus, regulation of mitochondrial membrane permeability	NA	NA	protein import into nucleus, regulation of mitochondrial membrane permeability	NA	mRNA transcription from RNA polymerase II promoter, phosphorylation, transcription from RNA polymerase II promoter, transcription, DNA-templated	sexual reproduction	astrocyte differentiation, energy homeostasis, eye photoreceptor cell differentiation, negative regulation of neuron migration, radial glial cell differentiation, stem cell population maintenance, temperature homeostasis	NA	sexual reproduction
Small nuclear ribonucleoprotein Sm D1 OS=Mus musculus GN=Snrpd1 PE=1 SV=1	476	TRUE	SMD1_MOUSE	13 kDa	NA	Mus musculus		0.0001	0	0.0001	0	0	0	0	0	0	0		0.0002	0		0	0	0	0	0	0	0		0	0	#DIV/0!	0		NA	NA	NA	RNA splicing, mRNA processing, spliceosomal complex assembly, spliceosomal snRNP assembly	NA	NA	NA	NA	NA	NA	RNA splicing, mRNA processing, spliceosomal complex assembly, spliceosomal snRNP assembly	NA	NA	NA	NA
Small ubiquitin-related modifier 1 OS=Mus musculus GN=Sumo1 PE=1 SV=1	652	TRUE	SUMO1_MOUSE (+1)	12 kDa	NA	Mus musculus		0	0	0	0	0	0.0001	0	0	0.0001	0		0.0002	0		0	0	0	0	0	0	0		0	0	#DIV/0!	0		NA	negative regulation of DNA binding, negative regulation of action potential, negative regulation of delayed rectifier potassium channel activity, negative regulation of sequence-specific DNA binding transcription factor activity, negative regulation of transcription, DNA-templated, positive regulation of calcium-transporting ATPase activity, positive regulation of proteasomal ubiquitin-dependent …	NA	PML body organization, cellular response to cadmium ion, cellular response to heat, protein localization to nuclear pore, protein sumoylation	palate development	NA	NA	NA	protein localization to nuclear pore	NA	protein sumoylation	NA	NA	NA	NA
Spliceosome RNA helicase Ddx39b OS=Mus musculus GN=Ddx39b PE=1 SV=1	847	TRUE	DX39B_MOUSE	49 kDa	NA	Mus musculus		0.0001	0	0.0001	0	0	0	0	0	0	0		0.0002	0		0	0	0	0	0	0	0		0	0	#DIV/0!	0		NA	negative regulation of DNA damage checkpoint, positive regulation of DNA biosynthetic process, positive regulation of DNA-templated transcription, elongation, positive regulation of cell growth involved in cardiac muscle cell development, positive regulation of translation, positive regulation of vascular smooth muscle cell proliferation, regulation of gene expression	NA	RNA secondary structure unwinding, cellular response to DNA damage stimulus, mRNA processing, mRNA splicing, via spliceosome, spliceosomal complex assembly, viral mRNA export from host cell nucleus	liver development	mRNA export from nucleus, mRNA transport, viral mRNA export from host cell nucleus	NA	NA	mRNA export from nucleus, mRNA transport, viral mRNA export from host cell nucleus	NA	RNA secondary structure unwinding, mRNA processing, mRNA splicing, via spliceosome, spliceosomal complex assembly, viral mRNA export from host cell nucleus	viral mRNA export from host cell nucleus	liver development	NA	NA
Splicing factor U2AF 35 kDa subunit OS=Mus musculus GN=U2af1 PE=1 SV=4	375	TRUE	U2AF1_MOUSE	28 kDa	NA	Mus musculus		0	0	0	0	0.0001	0	0	0	0	0		0.0002	0		0	0	0.0001	0	0	0	0		0.0001	0	2.1	0		NA	NA	NA	RNA splicing, mRNA processing, mRNA splicing, via spliceosome	NA	NA	NA	NA	NA	NA	RNA splicing, mRNA processing, mRNA splicing, via spliceosome	NA	NA	NA	NA
TAR DNA-binding protein 43 OS=Mus musculus GN=Tardbp PE=1 SV=1	442	TRUE	TADBP_MOUSE	45 kDa	NA	Mus musculus		0.0001	0	0	0	0	0.0001	0	0	0	0		0.0002	0		0.0001	0	0	0	0	0	0		0.0001	0	1.60946	0		NA	3'-UTR-mediated mRNA stabilization, negative regulation by host of viral transcription, negative regulation of gene expression, negative regulation of protein phosphorylation, positive regulation of insulin secretion, positive regulation of transcription from RNA polymerase II promoter, regulation of cell cycle	NA	RNA splicing, mRNA processing, nuclear fragmentation involved in apoptotic nuclear change, nuclear inner membrane organization, response to endoplasmic reticulum stress, transcription from RNA polymerase II promoter	NA	NA	NA	NA	NA	NA	RNA splicing, mRNA processing, transcription from RNA polymerase II promoter	negative regulation by host of viral transcription	NA	NA	NA
Uncharacterized protein KIAA1109 OS=Mus musculus GN=Kiaa1109 PE=1 SV=4	376	TRUE	K1109_MOUSE	555 kDa	NA	Mus musculus		0	0	0	0	0	0	0	0	0	0		0.0002	0		0	0.0001	0	0	0	0	0		0.0001	0	1.48564	0		NA	lipid storage, regulation of cell growth	NA	fat cell differentiation	adipose tissue development, fat cell differentiation	NA	NA	NA	lipid storage, nucleus localization	NA	lipid metabolic process	spermatogenesis	adipose tissue development, spermatogenesis	NA	spermatogenesis
Zinc finger matrin-type protein 1 OS=Mus musculus GN=Zmat1 PE=1 SV=2	331	TRUE	ZMAT1_MOUSE	84 kDa	NA	Mus musculus		0	0	0	0.0001	0	0	0	0	0	0		0.0002	0		0.0001	0	0	0	0	0	0		0.0001	0	1.15576	0		NA	intrinsic apoptotic signaling pathway by p53 class mediator	NA	intrinsic apoptotic signaling pathway by p53 class mediator	NA	NA	NA	NA	NA	NA	NA	NA	NA	NA	NA
26S protease regulatory subunit 7 OS=Mus musculus GN=Psmc2 PE=1 SV=5	862	TRUE	PRS7_MOUSE	49 kDa	NA	Mus musculus		0	0	0	0	0	0	0	0	0	0		0.0001	0		0	0	0	0	0	0	0		0	0	1.51111	0		NA	positive regulation of RNA polymerase II transcriptional preinitiation complex assembly, positive regulation of proteasomal protein catabolic process	NA	osteoblast differentiation, ubiquitin-dependent ERAD pathway, ubiquitin-dependent protein catabolic process	osteoblast differentiation	NA	NA	NA	NA	NA	ubiquitin-dependent ERAD pathway, ubiquitin-dependent protein catabolic process	NA	osteoblast differentiation	NA	NA
40S ribosomal protein S27-like OS=Mus musculus GN=Rps27l PE=1 SV=3	1027	TRUE	RS27L_MOUSE (+1)	9 kDa	NA	Mus musculus		0	0	0	0	0.0001	0	0	0	0	0		0.0001	0		0	0	0	0	0	0	0		0	0	#DIV/0!	0		NA	activation of cysteine-type endopeptidase activity involved in apoptotic process, intrinsic apoptotic signaling pathway in response to DNA damage by p53 class mediator, mitotic G1 DNA damage checkpoint, positive regulation of translation	NA	DNA repair, intrinsic apoptotic signaling pathway in response to DNA damage by p53 class mediator, mitotic G1 DNA damage checkpoint, ribosomal small subunit assembly, translation	NA	NA	NA	NA	NA	NA	DNA repair, translation	NA	NA	NA	NA
40S ribosomal protein S6 OS=Mus musculus GN=Rps6 PE=1 SV=1	783	TRUE	RS6_MOUSE	29 kDa	NA	Mus musculus		0.0001	0	0.0001	0	0	0	0	0	0	0		0.0001	0		0	0	0	0	0	0	0		0	0	#DIV/0!	0		NA	TOR signaling, activation-induced cell death of T cells, erythrocyte development, glucose homeostasis, mitotic cell cycle checkpoint, negative regulation of apoptotic process, positive regulation of apoptotic process	NA	G1/S transition of mitotic cell cycle, T cell differentiation in thymus, T cell proliferation involved in immune response, TOR signaling, activation-induced cell death of T cells, erythrocyte development, mitotic cell cycle checkpoint, mitotic nuclear division, oogenesis stage, rRNA processing, translation	T cell differentiation in thymus, erythrocyte development, gastrulation, oogenesis stage, placenta development	NA	NA	T cell differentiation in thymus, T cell proliferation involved in immune response, activation-induced cell death of T cells, erythrocyte development	NA	NA	rRNA processing, translation	oogenesis stage	T cell differentiation in thymus, erythrocyte development, gastrulation, oogenesis stage, placenta development	NA	oogenesis stage, placenta development
60S ribosomal protein L18 OS=Mus musculus GN=Rpl18 PE=1 SV=3	1052	TRUE	RL18_MOUSE	22 kDa	NA	Mus musculus		0	0	0	0	0	0	0	0	0	0		0.0001	0		0	0	0	0	0	0	0		0	0	#DIV/0!	0		NA	NA	NA	translation	NA	NA	NA	NA	NA	NA	translation	NA	NA	NA	NA
60S ribosomal protein L19 OS=Mus musculus GN=Rpl19 PE=1 SV=1	789	TRUE	RL19_MOUSE	23 kDa	NA	Mus musculus		0.0001	0	0	0	0	0	0	0	0	0		0.0001	0		0	0	0	0	0	0	0		0	0	1.51111	0		NA	NA	NA	translation	NA	NA	NA	NA	NA	NA	translation	NA	NA	NA	NA
Acidic leucine-rich nuclear phosphoprotein 32 family member E OS=Mus musculus GN=Anp32e PE=1 SV=2	1160	TRUE	AN32E_MOUSE	30 kDa	NA	Mus musculus		0	0	0	0	0.0001	0	0	0	0	0		0.0001	0		0	0	0	0	0	0	0		0	0	#DIV/0!	0		NA	negative regulation of catalytic activity, regulation of apoptotic process	NA	covalent chromatin modification, histone exchange, nucleosome assembly	NA	nucleocytoplasmic transport	NA	NA	nucleocytoplasmic transport	NA	covalent chromatin modification	NA	NA	NA	NA
Activator of basal transcription 1 OS=Mus musculus GN=Abt1 PE=2 SV=1	630	TRUE	ABT1_MOUSE	31 kDa	NA	Mus musculus		0.0001	0	0	0	0	0	0	0	0	0		0.0001	0		0	0	0	0	0	0	0		0	0	#DIV/0!	0		NA	regulation of transcription from RNA polymerase II promoter, regulation of transcription, DNA-templated	NA	endonucleolytic cleavage in 5'-ETS of tricistronic rRNA transcript (SSU-rRNA, 5.8S rRNA, LSU-rRNA), endonucleolytic cleavage in ITS1 to separate SSU-rRNA from 5.8S rRNA and LSU-rRNA from tricistronic rRNA transcript (SSU-rRNA, 5.8S rRNA, LSU-rRNA), endonucleolytic cleavage to generate mature 5'-end of SSU-rRNA from (SSU-rRNA, 5.8S rRNA, LSU-rRNA), small-subunit processome assembly, spinal cord mo…	spinal cord motor neuron differentiation	NA	NA	NA	NA	NA	endonucleolytic cleavage in 5'-ETS of tricistronic rRNA transcript (SSU-rRNA, 5.8S rRNA, LSU-rRNA), endonucleolytic cleavage in ITS1 to separate SSU-rRNA from 5.8S rRNA and LSU-rRNA from tricistronic rRNA transcript (SSU-rRNA, 5.8S rRNA, LSU-rRNA), endonucleolytic cleavage to generate mature 5'-end of SSU-rRNA from (SSU-rRNA, 5.8S rRNA, LSU-rRNA), transcription from RNA polymerase II promoter, tr…	NA	spinal cord motor neuron differentiation	NA	NA
Ankyrin repeat and sterile alpha motif domain-containing protein 1B OS=Mus musculus GN=Anks1b PE=1 SV=3	319	TRUE	ANS1B_MOUSE	139 kDa	NA	Mus musculus		0	0	0	0	0	0	0	0	0	0		0.0001	0		0	0	0.0001	0	0	0	0		0.0001	0	0.683183	0		NA	NA	NA	NA	NA	NA	NA	NA	regulation of synaptic plasticity by receptor localization to synapse	NA	NA	NA	NA	NA	NA
ATP-dependent RNA helicase DDX1 OS=Mus musculus GN=Ddx1 PE=1 SV=1	1361	TRUE	DDX1_MOUSE	83 kDa	NA	Mus musculus		0	0	0	0	0	0	0	0	0	0		0.0001	0		0	0	0	0	0	0	0		0	0	#DIV/0!	0		NA	regulation of transcription, DNA-templated	NA	DNA duplex unwinding, RNA secondary structure unwinding, double-strand break repair, mRNA processing, nucleic acid phosphodiester bond hydrolysis, response to virus, tRNA processing, tRNA splicing, via endonucleolytic cleavage and ligation, transcription, DNA-templated	multicellular organism development	NA	NA	NA	protein localization to cytoplasmic stress granule	NA	RNA secondary structure unwinding, double-strand break repair, mRNA processing, nucleic acid phosphodiester bond hydrolysis, tRNA processing, tRNA splicing, via endonucleolytic cleavage and ligation, transcription, DNA-templated	response to virus	multicellular organism development	NA	NA
Bardet-Biedl syndrome 7 protein homolog OS=Mus musculus GN=Bbs7 PE=1 SV=1	503	TRUE	BBS7_MOUSE	80 kDa	NA	Mus musculus		0	0	0	0	0	0	0	0	0	0		0.0001	0		0	0	0	0	0	0	0		0.0001	0	0.42205	0		NA	positive regulation of proteasomal ubiquitin-dependent protein catabolic process, regulation of transcription from RNA polymerase II promoter, smoothened signaling pathway	NA	cell projection organization, fat cell differentiation, non-motile cilium assembly, smoothened signaling pathway	brain development, eye development, fat cell differentiation, heart development, limb development, palate development	intracellular transport, protein transport, transport	NA	NA	intracellular transport, protein localization, protein transport	NA	NA	NA	brain development, eye development, heart development, limb development	NA	NA
Chromobox protein homolog 5 OS=Mus musculus GN=Cbx5 PE=1 SV=1	779	TRUE	CBX5_MOUSE	22 kDa	NA	Mus musculus		0	0	0	0	0.0001	0	0	0	0	0		0.0001	0		0	0	0	0	0	0	0		0	0	#DIV/0!	0		NA	negative regulation of transcription, DNA-templated	NA	NA	NA	NA	NA	NA	NA	NA	NA	NA	NA	NA	NA
Chromodomain-helicase-DNA-binding protein 5 OS=Mus musculus GN=Chd5 PE=1 SV=1	78.2	TRUE	CHD5_MOUSE	223 kDa	TRUE	Mus musculus		0	0	0.0001	0	0	0	0	0	0	0		0.0001	0		0	0	0	0	0	0	0		0	0	#DIV/0!	0		NA	negative regulation of cell proliferation, positive regulation of signal transduction by p53 class mediator, regulation of cell differentiation, regulation of transcription involved in cell fate commitment, regulation of transcription, DNA-templated	NA	cerebral cortex neuron differentiation, covalent chromatin modification, histone H3-K27 trimethylation, histone H4 acetylation, regulation of transcription involved in cell fate commitment, spermatogenesis, exchange of chromosomal proteins, transcription, DNA-templated	cerebral cortex neuron differentiation, nervous system development, regulation of transcription involved in cell fate commitment, spermatogenesis, exchange of chromosomal proteins	NA	NA	NA	NA	NA	covalent chromatin modification, histone H3-K27 trimethylation, histone H4 acetylation, transcription, DNA-templated	spermatogenesis, spermatogenesis, exchange of chromosomal proteins	cerebral cortex neuron differentiation, nervous system development, spermatogenesis, spermatogenesis, exchange of chromosomal proteins	NA	spermatogenesis, spermatogenesis, exchange of chromosomal proteins
COP9 signalosome complex subunit 7b OS=Mus musculus GN=Cops7b PE=1 SV=1	1255	TRUE	CSN7B_MOUSE	30 kDa	NA	Mus musculus		0	0	0	0	0	0	0	0	0	0		0.0001	0		0	0	0	0	0	0	0		0	0	#DIV/0!	0		NA	NA	NA	protein deneddylation	NA	NA	NA	NA	NA	NA	protein deneddylation	NA	NA	NA	NA
DNA repair protein REV1 OS=Mus musculus GN=Rev1 PE=1 SV=1	243	TRUE	REV1_MOUSE	137 kDa	NA	Mus musculus		0.0001	0	0	0	0	0	0	0	0	0		0.0001	0		0	0	0	0	0	0	0		0	0	#DIV/0!	0		NA	NA	NA	DNA repair, cellular response to DNA damage stimulus, error-prone translesion synthesis	NA	NA	NA	NA	NA	NA	DNA repair, error-prone translesion synthesis	NA	NA	NA	NA
E3 SUMO-protein ligase RanBP2 OS=Mus musculus GN=Ranbp2 PE=1 SV=2	472	TRUE	RBP2_MOUSE	341 kDa	NA	Mus musculus		0	0	0	0	0	0.0001	0	0	0	0		0.0001	0		0	0	0	0	0	0	0		0	0	3.08889	0		NA	negative regulation of glucokinase activity, regulation of gluconeogenesis involved in cellular glucose homeostasis	NA	protein folding, protein peptidyl-prolyl isomerization, protein sumoylation, regulation of gluconeogenesis involved in cellular glucose homeostasis	NA	NLS-bearing protein import into nucleus, intracellular transport, mRNA transport	NA	NA	NLS-bearing protein import into nucleus, centrosome localization, intracellular transport, mRNA transport	NA	protein peptidyl-prolyl isomerization, protein sumoylation	NA	NA	NA	NA
ELAV-like protein 1 OS=Mus musculus GN=Elavl1 PE=1 SV=2	870	TRUE	ELAV1_MOUSE	36 kDa	NA	Mus musculus		0	0	0	0	0	0	0	0	0	0		0.0001	0		0	0	0	0	0	0	0		0	0	#DIV/0!	0		NA	3'-UTR-mediated mRNA stabilization, mRNA stabilization, negative regulation of gene silencing by miRNA, regulation of stem cell population maintenance	NA	NA	NA	NA	NA	NA	NA	NA	NA	NA	NA	NA	NA
Forkhead box protein O6 OS=Mus musculus GN=Foxo6 PE=1 SV=1	378	TRUE	FOXO6_MOUSE	58 kDa	NA	Mus musculus		0	0	0	0.0001	0	0	0	0	0	0		0.0001	0		0	0	0	0	0	0	0		0.0001	0	1.35802	0		NA	positive regulation of dendritic spine development, regulation of transcription from RNA polymerase II promoter	NA	positive regulation of dendritic spine development, transcription, DNA-templated	positive regulation of dendritic spine development	NA	NA	NA	NA	NA	transcription, DNA-templated	NA	memory, positive regulation of dendritic spine development	NA	NA
General vesicular transport factor p115 OS=Mus musculus GN=Uso1 PE=1 SV=2	836	TRUE	USO1_MOUSE	107 kDa	NA	Mus musculus		0	0	0	0	0	0	0	0.0001	0	0		0.0001	0		0	0	0	0	0	0	0		0	0	#DIV/0!	0		cell-cell adhesion	NA	NA	Golgi organization, Golgi vesicle docking, membrane fusion, vesicle fusion with Golgi apparatus	NA	ER to Golgi vesicle-mediated transport, Golgi vesicle docking, Golgi vesicle transport, intracellular protein transport, protein transport, transcytosis, vesicle fusion with Golgi apparatus	NA	NA	ER to Golgi vesicle-mediated transport, Golgi vesicle docking, Golgi vesicle transport, intracellular protein transport, protein transport, transcytosis, vesicle fusion with Golgi apparatus	NA	NA	NA	NA	NA	NA
Glutaredoxin-related protein 5, mitochondrial OS=Mus musculus GN=Glrx5 PE=1 SV=2	246	TRUE	GLRX5_MOUSE	16 kDa	NA	Mus musculus		0	0	0	0	0	0	0	0	0	0		0.0001	0		0	0	0.0002	0	0	0	0		0.0003	0	0.143069	0		NA	cell redox homeostasis	NA	cell redox homeostasis, protein lipoylation	hemopoiesis	NA	NA	hemopoiesis	NA	NA	oxidation-reduction process, protein lipoylation	NA	hemopoiesis	NA	NA
HCLS1-associated protein X-1 OS=Mus musculus GN=Hax1 PE=1 SV=1	526	TRUE	HAX1_MOUSE	32 kDa	NA	Mus musculus		0	0.0001	0	0	0	0	0	0	0	0		0.0001	0		0	0	0	0	0	0	0		0	0	#DIV/0!	0		NA	cell surface receptor signaling pathway, negative regulation of apoptotic process, positive regulation of actin cytoskeleton reorganization, positive regulation of granulocyte differentiation, positive regulation of peptidyl-serine phosphorylation, positive regulation of peptidyl-tyrosine phosphorylation, positive regulation of phosphatidylinositol 3-kinase signaling, positive regulation of prote…	NA	cell surface receptor signaling pathway, cellular response to cytokine stimulus, regulation of actin filament polymerization	NA	NA	NA	NA	NA	NA	NA	NA	NA	NA	NA
Hepatoma-derived growth factor-related protein 2 OS=Mus musculus GN=Hdgfrp2 PE=1 SV=1	881	TRUE	HDGR2_MOUSE	74 kDa	NA	Mus musculus		0	0	0	0	0	0	0	0	0	0		0.0001	0		0	0	0	0	0	0	0		0	0	#DIV/0!	0		NA	positive regulation of cell growth	NA	NA	NA	NA	NA	NA	NA	NA	NA	NA	NA	NA	NA
Heterogeneous nuclear ribonucleoprotein Q OS=Mus musculus GN=Syncrip PE=1 SV=2	1376	TRUE	HNRPQ_MOUSE	70 kDa	NA	Mus musculus		0	0	0	0	0	0	0	0	0	0		0.0001	0		0	0	0	0	0	0	0		0	0	#DIV/0!	0		NA	CRD-mediated mRNA stabilization, negative regulation of translation	NA	RNA splicing, cellular response to interferon-gamma, mRNA processing, osteoblast differentiation	osteoblast differentiation	NA	NA	cellular response to interferon-gamma	NA	NA	RNA splicing, mRNA processing	NA	osteoblast differentiation	NA	NA
Homeobox protein HMX3 OS=Mus musculus GN=Hmx3 PE=1 SV=3	979	TRUE	HMX3_MOUSE	38 kDa	NA	Mus musculus		0	0	0	0	0	0	0	0	0	0		0.0001	0		0	0	0	0	0	0	0		0	0	#DIV/0!	0		NA	regulation of transcription, DNA-templated	NA	cell differentiation, transcription, DNA-templated	brain development, cell differentiation, ear development, embryo implantation, inner ear morphogenesis, multicellular organism development, nervous system development	NA	NA	NA	NA	NA	transcription, DNA-templated	embryo implantation, maternal process involved in female pregnancy	brain development, ear development, embryo implantation, inner ear morphogenesis, maternal process involved in female pregnancy, nervous system development, neuromuscular process controlling balance	NA	embryo implantation, maternal process involved in female pregnancy
Homeobox protein OTX2 OS=Mus musculus GN=Otx2 PE=1 SV=1	583	TRUE	OTX2_MOUSE	32 kDa	NA	Mus musculus		0	0	0	0	0	0	0	0	0	0		0.0001	0		0	0	0	0	0	0	0		0	0	3.06667	0		NA	positive regulation of embryonic development, positive regulation of gastrulation, positive regulation of transcription from RNA polymerase II promoter, positive regulation of transcription, DNA-templated, regulation of transcription from RNA polymerase II promoter	NA	axon guidance, cell fate commitment, cell fate specification, dopaminergic neuron differentiation, eye photoreceptor cell fate commitment, neuron fate commitment, neuron fate determination, oligodendrocyte differentiation, protein complex assembly, transcription from RNA polymerase II promoter	animal organ morphogenesis, anterior/posterior pattern specification, axon guidance, cell fate specification, central nervous system development, diencephalon morphogenesis, dopaminergic neuron differentiation, dorsal/ventral pattern formation, endoderm development, eye photoreceptor cell fate commitment, forebrain development, inner ear morphogenesis, metencephalon development, midbrain developm…	NA	NA	NA	NA	axon guidance	transcription from RNA polymerase II promoter	NA	animal organ morphogenesis, anterior/posterior pattern specification, axon guidance, central nervous system development, diencephalon morphogenesis, dopaminergic neuron differentiation, dorsal/ventral pattern formation, eye photoreceptor cell fate commitment, forebrain development, inner ear morphogenesis, metencephalon development, midbrain development, neuron fate determination, oligodendrocyte…	NA	NA
Hydroxymethylglutaryl-CoA synthase, cytoplasmic OS=Mus musculus GN=Hmgcs1 PE=1 SV=1	1186	TRUE	HMCS1_MOUSE	58 kDa	NA	Mus musculus		0	0	0	0	0	0	0	0	0	0		0.0001	0		0	0	0	0	0	0	0		0	0	#DIV/0!	0		NA	NA	NA	cellular response to cholesterol, cellular response to follicle-stimulating hormone stimulus, cellular response to organic cyclic compound, isoprenoid biosynthetic process	brain development, liver development, male gonad development	NA	NA	NA	NA	NA	cholesterol biosynthetic process, isoprenoid biosynthetic process, lipid metabolic process, steroid biosynthetic process, sterol biosynthetic process	NA	brain development, liver development, male gonad development	NA	male gonad development
KH domain-containing, RNA-binding, signal transduction-associated protein 1 OS=Mus musculus GN=Khdrbs1 PE=1 SV=2	871	TRUE	KHDR1_MOUSE	48 kDa	NA	Mus musculus		0	0	0	0	0	0	0	0	0	0		0.0001	0		0	0	0	0	0	0	0		0	0	#DIV/0!	0		NA	cell surface receptor signaling pathway, negative regulation of transcription, DNA-templated, positive regulation of RNA export from nucleus, positive regulation of signal transduction, positive regulation of translational initiation, regulation of RNA export from nucleus, regulation of mRNA splicing, via spliceosome	NA	cell cycle, cell surface receptor signaling pathway, mRNA processing, transcription, DNA-templated	NA	NA	NA	NA	NA	NA	mRNA processing, transcription, DNA-templated	NA	NA	NA	NA
Kinesin-like protein KIF14 OS=Mus musculus GN=Kif14 PE=1 SV=1	801	TRUE	KIF14_MOUSE	186 kDa	TRUE	Mus musculus		0	0	0	0	0	0	0	0	0	0		0.0001	0		0	0	0	0	0	0	0		0	0	2.29012	0		substrate adhesion-dependent cell spreading	activation of protein kinase activity, negative regulation of apoptotic process, negative regulation of integrin activation, negative regulation of neuron apoptotic process, positive regulation of cell proliferation, positive regulation of cytokinesis, regulation of G1/S transition of mitotic cell cycle, regulation of G2/M transition of mitotic cell cycle, regulation of Rap protein signal transdu…	NA	SCF-dependent proteasomal ubiquitin-dependent protein catabolic process, cell division, microtubule depolymerization, microtubule-based movement, mitotic cell cycle process, mitotic metaphase plate congression, substrate adhesion-dependent cell spreading	cell proliferation in forebrain, cerebellar Purkinje cell layer structural organization, cerebellar cortex development, cerebellar granular layer structural organization, cerebral cortex development, hippocampus development, olfactory bulb development, substrate adhesion-dependent cell spreading	establishment of protein localization, mitotic metaphase plate congression	NA	NA	establishment of protein localization, mitotic metaphase plate congression	NA	SCF-dependent proteasomal ubiquitin-dependent protein catabolic process, proteasome-mediated ubiquitin-dependent protein catabolic process	NA	cell proliferation in forebrain, cerebellar Purkinje cell layer structural organization, cerebellar granular layer structural organization, cerebral cortex development, hippocampus development, olfactory bulb development	NA	NA
Lamin-B2 OS=Mus musculus GN=Lmnb2 PE=1 SV=2	1111	TRUE	LMNB2_MOUSE	67 kDa	TRUE	Mus musculus		0	0	0	0	0	0	0	0	0	0		0.0001	0		0	0	0	0	0	0	0		0	0	#DIV/0!	0		NA	NA	NA	NA	NA	NA	NA	NA	NA	NA	NA	NA	NA	NA	NA
Lymphoid-restricted membrane protein OS=Mus musculus GN=Lrmp PE=1 SV=1	283	TRUE	LRMP_MOUSE	60 kDa	NA	Mus musculus		0.0001	0	0	0	0	0	0	0	0	0		0.0001	0		0	0	0	0	0	0	0		0.0001	0	1.99581	0		NA	NA	NA	NA	NA	NA	NA	immune system process	NA	NA	NA	single fertilization	NA	NA	single fertilization
Myelin transcription factor 1 OS=Mus musculus GN=Myt1 PE=1 SV=1	782	TRUE	MYT1_MOUSE	124 kDa	NA	Mus musculus		0	0	0	0	0	0.0001	0	0	0	0		0.0001	0		0	0	0	0	0	0	0		0	0	#DIV/0!	0		NA	cellular glucose homeostasis, negative regulation of gene expression, positive regulation of gene expression, positive regulation of transcription from RNA polymerase II promoter, regulation of hormone metabolic process, regulation of insulin secretion involved in cellular response to glucose stimulus, regulation of transcription, DNA-templated	NA	cell differentiation, cellular glucose homeostasis, transcription from RNA polymerase II promoter	cell differentiation, diaphragm development, endocrine pancreas development, multicellular organism development, nervous system development, post-embryonic development	NA	NA	NA	NA	NA	transcription from RNA polymerase II promoter, transcription, DNA-templated	NA	diaphragm development, endocrine pancreas development, nervous system development, post-embryonic development	NA	NA
NADH dehydrogenase [ubiquinone] 1 alpha subcomplex subunit 9, mitochondrial OS=Mus musculus GN=Ndufa9 PE=1 SV=2	538	TRUE	NDUA9_MOUSE	43 kDa	NA	Mus musculus		0	0	0	0	0	0	0	0	0	0		0.0001	0		0	0	0	0	0	0	0		0.0001	0	0.901235	0		NA	NA	NA	ubiquinone-6 biosynthetic process	NA	NA	NA	NA	NA	NA	oxidation-reduction process, ubiquinone-6 biosynthetic process	NA	NA	NA	NA
Nesprin-1 OS=Mus musculus GN=Syne1 PE=1 SV=2	444	TRUE	SYNE1_MOUSE	1010 kDa	TRUE	Mus musculus		0	0	0	0	0	0	0	0	0	0		0.0001	0		0	0	0	0	0	0	0		0	0	5.18519	0		NA	cytoskeletal anchoring at nuclear membrane, nuclear matrix anchoring at nuclear membrane, regulation of cilium assembly	NA	Golgi organization, cytoskeletal anchoring at nuclear membrane, muscle cell differentiation, nuclear matrix anchoring at nuclear membrane	muscle cell differentiation	establishment of nucleus localization	NA	NA	centrosome localization, cytoskeletal anchoring at nuclear membrane, establishment of nucleus localization, nuclear matrix anchoring at nuclear membrane	NA	NA	NA	NA	NA	NA
NF-kappa-B-activating protein OS=Mus musculus GN=Nkap PE=2 SV=1	1154.1	TRUE	NKAP_MOUSE	47 kDa	TRUE	Mus musculus		0	0	0	0	0	0	0	0	0	0		0.0001	0		0	0	0	0	0	0	0		0	0	#DIV/0!	0		NA	Notch signaling pathway, negative regulation of transcription from RNA polymerase II promoter, negative regulation of transcription, DNA-templated, positive regulation of alpha-beta T cell differentiation, positive regulation of protein targeting to mitochondrion	NA	Notch signaling pathway, T cell differentiation in thymus, granulocyte differentiation, transcription, DNA-templated	T cell differentiation in thymus, granulocyte differentiation, hematopoietic stem cell proliferation, hemopoiesis, stem cell population maintenance	NA	NA	T cell differentiation in thymus, granulocyte differentiation, hematopoietic stem cell proliferation	NA	NA	transcription, DNA-templated	NA	T cell differentiation in thymus, granulocyte differentiation, hematopoietic stem cell proliferation, hemopoiesis, stem cell population maintenance	NA	NA
Non-histone chromosomal protein HMG-17 OS=Mus musculus GN=Hmgn2 PE=1 SV=2	691	TRUE	HMGN2_MOUSE	9 kDa	NA	Mus musculus		0	0	0	0	0	0	0	0	0	0		0.0001	0		0	0	0	0	0	0	0		0.0001	0	0.944444	0		NA	negative regulation of transcription from RNA polymerase II promoter, regulation of development, heterochronic	NA	NA	NA	NA	NA	NA	NA	NA	NA	NA	NA	NA	NA
Nuclear pore membrane glycoprotein 210 OS=Mus musculus GN=Nup210 PE=1 SV=2	699	TRUE	PO210_MOUSE	204 kDa	NA	Mus musculus		0	0	0	0	0	0	0	0	0	0		0.0001	0		0	0	0	0	0	0	0		0	0	#DIV/0!	0		NA	NA	NA	NA	NA	mRNA transport, protein transport, transport	NA	NA	mRNA transport, protein transport, transport	NA	NA	NA	NA	NA	NA
Nucleolar transcription factor 1 OS=Mus musculus GN=Ubtf PE=1 SV=1	212	TRUE	UBF1_MOUSE	90 kDa	NA	Mus musculus		0	0	0	0	0	0	0	0	0	0		0.0001	0		0	0	0.0001	0	0	0.0001	0		0.0002	0	0.257697	0		NA	chromatin silencing at rDNA, positive regulation of transcription from RNA polymerase I promoter, regulation of transcription, DNA-templated	NA	chromatin silencing at rDNA, transcription elongation from RNA polymerase I promoter, transcription, DNA-templated	NA	NA	NA	NA	NA	NA	transcription elongation from RNA polymerase I promoter, transcription, DNA-templated	NA	NA	NA	NA
Nucleoprotein TPR OS=Mus musculus GN=Tpr PE=1 SV=1	793	TRUE	TPR_MOUSE	274 kDa	NA	Mus musculus		0	0	0	0	0	0	0	0	0	0		0.0001	0		0	0	0	0	0	0	0		0	0	#DIV/0!	0		NA	MAPK import into nucleus, mitotic spindle assembly checkpoint, negative regulation of RNA export from nucleus, negative regulation of transcription from RNA polymerase II promoter, negative regulation of translational initiation, positive regulation of heterochromatin assembly, positive regulation of intracellular protein transport, positive regulation of mitotic cell cycle spindle assembly check…	NA	MAPK import into nucleus, cell cycle, cell division, cellular response to interferon-alpha, mRNA export from nucleus in response to heat stress, mitotic nuclear division, mitotic spindle assembly checkpoint, nuclear matrix organization, nuclear pore complex assembly	NA	MAPK import into nucleus, RNA import into nucleus, mRNA export from nucleus in response to heat stress, mRNA transport, nucleocytoplasmic transport, protein export from nucleus, protein import into nucleus	NA	NA	MAPK import into nucleus, RNA import into nucleus, mRNA export from nucleus in response to heat stress, mRNA transport, nucleocytoplasmic transport, protein export from nucleus, protein import into nucleus	NA	MAPK import into nucleus, mRNA export from nucleus in response to heat stress	NA	NA	NA	NA
Oral-facial-digital syndrome 1 protein homolog OS=Mus musculus GN=Ofd1 PE=1 SV=1	656	TRUE	OFD1_MOUSE	117 kDa	NA	Mus musculus		0	0	0	0	0	0	0	0	0	0		0.0001	0		0	0	0	0	0	0	0		0	0	#DIV/0!	0		NA	negative regulation of fibroblast growth factor receptor signaling pathway involved in neural plate anterior/posterior pattern formation	NA	axoneme assembly, cell projection organization, centriole replication, cilium assembly, epithelial cilium movement involved in determination of left/right asymmetry, mitotic nuclear division, mitotic spindle assembly	embryonic body morphogenesis, epithelial cilium movement involved in determination of left/right asymmetry	NA	NA	NA	NA	NA	NA	NA	embryonic body morphogenesis, epithelial cilium movement involved in determination of left/right asymmetry	NA	NA
Paired box protein Pax-6 OS=Mus musculus GN=Pax6 PE=1 SV=1	1046	TRUE	PAX6_MOUSE	47 kDa	NA	Mus musculus		0	0	0	0	0	0	0	0	0	0		0.0001	0		0	0	0	0	0	0	0		0	0	#DIV/0!	0		NA	glucose homeostasis, negative regulation of cell proliferation, negative regulation of epithelial cell proliferation, negative regulation of neural precursor cell proliferation, negative regulation of neuron differentiation, negative regulation of protein phosphorylation, negative regulation of transcription from RNA polymerase II promoter, positive regulation of epithelial cell differentiation, …	NA	astrocyte differentiation, axon guidance, axonogenesis, cell fate determination, commitment of neuronal cell to specific neuron type in forebrain, establishment of mitotic spindle orientation, eye photoreceptor cell development, keratinocyte differentiation, negative regulation of neuron differentiation, neuron migration, oligodendrocyte cell fate specification, pancreatic A cell development, pos…	anterior/posterior pattern specification, astrocyte differentiation, axon guidance, axonogenesis, blood vessel development, brain development, camera-type eye development, cell fate determination, cerebral cortex regionalization, commitment of neuronal cell to specific neuron type in forebrain, cornea development in camera-type eye, dorsal/ventral axis specification, dorsal/ventral pattern format…	establishment of mitotic spindle orientation	NA	NA	establishment of mitotic spindle orientation, neuron migration, protein localization to organelle	axon guidance, neuron migration	transcription from RNA polymerase II promoter	NA	astrocyte differentiation, axon guidance, axonogenesis, blood vessel development, cerebral cortex regionalization, commitment of neuronal cell to specific neuron type in forebrain, cornea development in camera-type eye, dorsal/ventral axis specification, dorsal/ventral pattern formation, embryonic camera-type eye morphogenesis, eye photoreceptor cell development, forebrain dorsal/ventral pattern …	NA	NA
Pre-mRNA-processing factor 6 OS=Mus musculus GN=Prpf6 PE=1 SV=1	1484	TRUE	PRP6_MOUSE	107 kDa	NA	Mus musculus		0	0	0	0	0	0	0	0	0	0		0.0001	0		0	0	0	0	0	0	0		0	0	#DIV/0!	0		NA	positive regulation of transcription from RNA polymerase II promoter	NA	RNA splicing, mRNA processing, mRNA splicing, via spliceosome, spliceosomal tri-snRNP complex assembly	NA	NA	NA	NA	RNA localization	NA	RNA splicing, mRNA processing, mRNA splicing, via spliceosome, spliceosomal tri-snRNP complex assembly	NA	NA	NA	NA
Pre-mRNA-processing-splicing factor 8 OS=Mus musculus GN=Prpf8 PE=1 SV=2	584	TRUE	PRP8_MOUSE	274 kDa	NA	Mus musculus		0	0	0	0	0	0	0	0	0	0		0.0001	0		0	0	0	0	0	0	0		0	0	#DIV/0!	0		NA	NA	NA	RNA splicing, cellular response to lipopolysaccharide, cellular response to tumor necrosis factor, mRNA processing, mRNA splicing, via spliceosome, spliceosomal tri-snRNP complex assembly	NA	NA	NA	NA	NA	NA	RNA splicing, mRNA processing, mRNA splicing, via spliceosome, spliceosomal tri-snRNP complex assembly	cellular response to lipopolysaccharide	NA	NA	NA
Pre-mRNA-splicing factor ATP-dependent RNA helicase DHX15 OS=Mus musculus GN=Dhx15 PE=1 SV=2	1036	TRUE	DHX15_MOUSE	91 kDa	NA	Mus musculus		0	0	0	0	0	0	0	0	0	0		0.0001	0		0	0	0	0	0	0	0		0	0	#DIV/0!	0		NA	NA	NA	mRNA processing, mRNA splicing, via spliceosome	NA	NA	NA	NA	NA	NA	mRNA processing, mRNA splicing, via spliceosome	NA	NA	NA	NA
Probable JmjC domain-containing histone demethylation protein 2C OS=Mus musculus GN=Jmjd1c PE=1 SV=3	973	TRUE	JHD2C_MOUSE	261 kDa	NA	Mus musculus		0	0	0	0	0	0	0	0	0	0		0.0001	0		0	0	0	0	0	0	0		0	0	#DIV/0!	0		NA	regulation of transcription, DNA-templated	NA	covalent chromatin modification, epithelial cell morphogenesis, histone H3-K9 demethylation, transcription, DNA-templated	epithelial cell morphogenesis, maintenance of cell number, male germ-line stem cell population maintenance, male gonad development, reproductive senescence, seminiferous tubule development	NA	NA	NA	NA	NA	covalent chromatin modification, histone H3-K9 demethylation, oxidation-reduction process, transcription, DNA-templated	NA	male germ-line stem cell population maintenance, male gonad development, reproductive senescence, seminiferous tubule development	NA	male gonad development, seminiferous tubule development
Protein ECT2 OS=Mus musculus GN=Ect2 PE=1 SV=2	655	TRUE	ECT2_MOUSE	103 kDa	NA	Mus musculus		0	0	0	0	0	0	0	0	0	0		0.0001	0		0	0	0	0	0	0	0		0.0001	0	1.51235	0		NA	activation of GTPase activity, activation of protein kinase activity, intracellular signal transduction, positive regulation of GTPase activity, positive regulation of I-kappaB kinase/NF-kappaB signaling, positive regulation of apoptotic process, positive regulation of cytokinesis, positive regulation of neuron differentiation, positive regulation of protein import into nucleus, regulation of Rho…	NA	bicellular tight junction assembly, cell cycle, cell differentiation, cell division, cell morphogenesis, cellular response to calcium ion, cellular response to hydrogen peroxide, cellular response to ionizing radiation, cytokinesis, intracellular signal transduction, positive regulation of neuron differentiation, protein homooligomerization	cell morphogenesis, nervous system development, positive regulation of neuron differentiation	protein transport, transport	NA	NA	protein transport, transport	NA	NA	NA	positive regulation of neuron differentiation	NA	NA
Putative ATP-dependent RNA helicase DHX33 OS=Mus musculus GN=Dhx33 PE=1 SV=1	755	TRUE	DHX33_MOUSE	78 kDa	NA	Mus musculus		0	0	0	0	0	0	0	0	0	0		0.0001	0		0	0	0	0	0	0	0		0	0	#DIV/0!	0		NA	positive regulation of transcription from RNA polymerase I promoter	NA	RNA processing	NA	NA	NA	NA	NA	NA	RNA processing	NA	NA	NA	NA
Regulatory-associated protein of mTOR OS=Mus musculus GN=Rptor PE=1 SV=1	521	TRUE	RPTOR_MOUSE	149 kDa	NA	Mus musculus		0	0	0	0	0	0	0	0	0	0		0.0001	0		0	0	0	0	0	0	0		0.0001	0	0.711584	0		NA	TOR signaling, activation of protein kinase activity, negative regulation of insulin secretion, positive regulation of TOR signaling, positive regulation of cell growth, positive regulation of protein serine/threonine kinase activity, positive regulation of transcription from RNA polymerase III promoter, regulation of autophagy, regulation of cell size	NA	TOR signaling, cell growth, cellular response to amino acid stimulus, cellular response to starvation, regulation of cell size	NA	NA	cell growth	NA	NA	NA	NA	NA	NA	NA	NA
RNA-binding protein Raly OS=Mus musculus GN=Raly PE=1 SV=3	1187	TRUE	RALY_MOUSE	33 kDa	NA	Mus musculus		0	0	0	0	0	0	0	0	0	0		0.0001	0		0	0	0	0	0	0	0		0	0	#DIV/0!	0		NA	regulation of cholesterol homeostasis, regulation of nucleic acid-templated transcription, regulation of transcription, DNA-templated	NA	RNA splicing, mRNA processing, transcription, DNA-templated	NA	NA	NA	NA	NA	NA	RNA splicing, mRNA processing, transcription, DNA-templated	NA	NA	NA	NA
RNA-binding protein with serine-rich domain 1 OS=Mus musculus GN=Rnps1 PE=1 SV=1	611	TRUE	RNPS1_MOUSE	34 kDa	NA	Mus musculus		0	0	0	0	0.0001	0	0	0	0	0		0.0001	0		0	0	0	0	0	0	0		0.0001	0	0.940568	0		NA	negative regulation of mRNA splicing, via spliceosome, nuclear-transcribed mRNA catabolic process, nonsense-mediated decay, positive regulation of apoptotic process, regulation of alternative mRNA splicing, via spliceosome	NA	RNA splicing, mRNA processing, nuclear-transcribed mRNA catabolic process, nonsense-mediated decay	NA	NA	NA	NA	NA	NA	RNA splicing, mRNA processing, nuclear-transcribed mRNA catabolic process, nonsense-mediated decay	NA	NA	NA	NA
Sentrin-specific protease 5 OS=Mus musculus GN=Senp5 PE=2 SV=1	320	TRUE	SENP5_MOUSE	86 kDa	NA	Mus musculus		0	0	0	0	0	0	0	0	0	0		0.0001	0		0.0001	0.0001	0	0	0	0.0001	0		0.0003	0	0.199741	0		NA	NA	NA	cell cycle, cell division, protein desumoylation	NA	NA	NA	NA	NA	NA	protein desumoylation, proteolysis	NA	NA	NA	NA
Serine/threonine-protein kinase pim-1 OS=Mus musculus GN=Pim1 PE=1 SV=2	669	TRUE	PIM1_MOUSE	45 kDa	NA	Mus musculus		0	0	0	0	0	0	0	0	0	0		0.0001	0		0	0	0	0	0	0	0		0	0	#DIV/0!	0		NA	negative regulation of apoptotic process, negative regulation of sequence-specific DNA binding transcription factor activity, positive regulation of transcription, DNA-templated, protein stabilization, regulation of hematopoietic stem cell proliferation, regulation of mitotic cell cycle, vitamin D receptor signaling pathway	NA	apoptotic process, cell cycle, phosphorylation, protein autophosphorylation, vitamin D receptor signaling pathway	NA	NA	NA	NA	NA	NA	phosphorylation, protein autophosphorylation	NA	NA	NA	NA
Splicing factor 3B subunit 3 OS=Mus musculus GN=Sf3b3 PE=1 SV=1	1404	TRUE	SF3B3_MOUSE	136 kDa	NA	Mus musculus		0	0	0	0	0	0	0	0	0	0		0.0001	0		0	0	0	0	0	0	0		0	0	#DIV/0!	0		NA	negative regulation of protein catabolic process	NA	mRNA processing, mRNA splicing, via spliceosome	NA	NA	NA	NA	NA	NA	mRNA processing, mRNA splicing, via spliceosome	NA	NA	NA	NA
Splicing factor U2AF 65 kDa subunit OS=Mus musculus GN=U2af2 PE=1 SV=3	721	TRUE	U2AF2_MOUSE	54 kDa	NA	Mus musculus		0	0	0	0	0.0001	0	0	0	0	0		0.0001	0		0	0	0	0	0	0	0		0	0	#DIV/0!	0		NA	negative regulation of mRNA splicing, via spliceosome, positive regulation of RNA splicing, positive regulation of protein targeting to mitochondrion, regulation of mitophagy	NA	RNA splicing, mRNA processing, mRNA splicing, via spliceosome	NA	NA	NA	NA	NA	NA	RNA splicing, mRNA processing, mRNA splicing, via spliceosome	NA	NA	NA	NA
StAR-related lipid transfer protein 9 OS=Mus musculus GN=Stard9 PE=1 SV=2	586	TRUE	STAR9_MOUSE	500 kDa	TRUE	Mus musculus		0.0001	0	0	0	0	0	0	0	0	0		0.0001	0		0	0	0	0	0	0	0		0	0	#DIV/0!	0		NA	NA	NA	microtubule-based movement, spindle assembly	NA	cytoskeleton-dependent intracellular transport	NA	NA	cytoskeleton-dependent intracellular transport	NA	metabolic process	NA	NA	NA	NA
SUN domain-containing protein 2 OS=Mus musculus GN=Sun2 PE=1 SV=3	1218	TRUE	SUN2_MOUSE	82 kDa	NA	Mus musculus		0	0	0	0	0	0	0	0	0	0		0.0001	0		0	0	0	0	0	0	0		0	0	#DIV/0!	0		NA	cytoskeletal anchoring at nuclear membrane, nuclear matrix anchoring at nuclear membrane, positive regulation of cell migration	NA	cytoskeletal anchoring at nuclear membrane, nuclear envelope organization, nuclear matrix anchoring at nuclear membrane, nuclear migration along microfilament, nucleokinesis involved in cell motility in cerebral cortex radial glia guided migration	nucleokinesis involved in cell motility in cerebral cortex radial glia guided migration	nuclear migration along microfilament, nucleokinesis involved in cell motility in cerebral cortex radial glia guided migration	NA	NA	centrosome localization, cytoskeletal anchoring at nuclear membrane, nuclear matrix anchoring at nuclear membrane, nuclear migration along microfilament, nucleokinesis involved in cell motility in cerebral cortex radial glia guided migration	nucleokinesis involved in cell motility in cerebral cortex radial glia guided migration	NA	NA	nucleokinesis involved in cell motility in cerebral cortex radial glia guided migration	NA	NA
SWI/SNF-related matrix-associated actin-dependent regulator of chromatin subfamily A member 5 OS=Mus musculus GN=Smarca5 PE=1 SV=1	653	TRUE	SMCA5_MOUSE	122 kDa	NA	Mus musculus		0	0	0	0	0	0.0001	0	0	0	0		0.0001	0		0	0	0	0	0	0	0		0	0	1.95556	0		NA	chromatin silencing at rDNA, positive regulation of transcription, DNA-templated	NA	ATP-dependent chromatin remodeling, DNA-templated transcription, initiation, chromatin remodeling, chromatin silencing at rDNA, covalent chromatin modification, double-strand break repair, nucleosome assembly, nucleosome positioning	NA	NA	NA	NA	NA	NA	DNA-templated transcription, initiation, covalent chromatin modification, double-strand break repair	NA	NA	NA	NA
Translation initiation factor IF-2, mitochondrial OS=Mus musculus GN=Mtif2 PE=1 SV=2	254	TRUE	IF2M_MOUSE	81 kDa	NA	Mus musculus		0	0	0	0	0	0	0	0	0	0		0.0001	0		0	0	0.0001	0	0	0	0		0.0002	0	0.458515	0		NA	NA	NA	mitochondrial translational initiation, ribosome disassembly, translation	NA	NA	NA	NA	NA	NA	mitochondrial translational initiation, translation	NA	NA	NA	NA
U6 snRNA-associated Sm-like protein LSm2 OS=Mus musculus GN=Lsm2 PE=1 SV=1	814	TRUE	LSM2_MOUSE	11 kDa	NA	Mus musculus		0	0	0	0	0	0	0	0	0	0		0.0001	0		0	0	0	0	0	0	0		0	0	1.14506	0		NA	mRNA catabolic process	NA	mRNA catabolic process, mRNA processing, mRNA splicing, via spliceosome, spliceosomal tri-snRNP complex assembly	NA	NA	NA	NA	NA	NA	mRNA catabolic process, mRNA processing, mRNA splicing, via spliceosome, spliceosomal tri-snRNP complex assembly	NA	NA	NA	NA
U6 snRNA-associated Sm-like protein LSm4 OS=Mus musculus GN=Lsm4 PE=1 SV=1	505	TRUE	LSM4_MOUSE	15 kDa	NA	Mus musculus		0	0	0	0	0	0	0	0	0	0		0.0001	0		0	0	0	0	0	0	0		0.0001	0	1.27505	0		NA	nuclear-transcribed mRNA catabolic process	NA	RNA splicing, cytoplasmic mRNA processing body assembly, mRNA processing, mRNA splicing, via spliceosome, nuclear-transcribed mRNA catabolic process, spliceosomal complex assembly, spliceosomal snRNP assembly	NA	NA	NA	NA	NA	NA	RNA splicing, mRNA processing, mRNA splicing, via spliceosome, nuclear-transcribed mRNA catabolic process, spliceosomal complex assembly, spliceosomal snRNP assembly	NA	NA	NA	NA
Zinc finger E-box-binding homeobox 2 OS=Mus musculus GN=Zeb2 PE=1 SV=2	673.1	TRUE	ZEB2_MOUSE	137 kDa	TRUE	Mus musculus		0	0	0	0	0	0	0	0	0	0		0.0001	0		0	0	0	0	0	0	0		0	0	#DIV/0!	0		NA	negative regulation of transcription from RNA polymerase II promoter, positive regulation of JUN kinase activity, positive regulation of Wnt signaling pathway, positive regulation of axonogenesis, positive regulation of lens fiber cell differentiation, positive regulation of melanin biosynthetic process, positive regulation of melanocyte differentiation, positive regulation of transcription from …	NA	collateral sprouting, corpus callosum morphogenesis, corticospinal tract morphogenesis, melanocyte migration, neural crest cell migration, positive regulation of axonogenesis, transcription from RNA polymerase II promoter	cell proliferation in forebrain, central nervous system development, collateral sprouting, corpus callosum morphogenesis, corticospinal tract morphogenesis, embryonic morphogenesis, hippocampus development, mammillary axonal complex development, neural crest cell migration, neural tube closure, positive regulation of axonogenesis, somitogenesis	NA	collateral sprouting	NA	melanocyte migration, neural crest cell migration	melanocyte migration, neural crest cell migration	transcription from RNA polymerase II promoter, transcription, DNA-templated	NA	cell proliferation in forebrain, central nervous system development, collateral sprouting, corpus callosum morphogenesis, corticospinal tract morphogenesis, embryonic morphogenesis, hippocampus development, mammillary axonal complex development, melanocyte migration, neural crest cell migration, neural tube closure, positive regulation of axonogenesis, somitogenesis	developmental pigmentation	NA
Zinc finger protein with KRAB and SCAN domains 3 OS=Mus musculus GN=Zkscan3 PE=1 SV=1	958	TRUE	ZKSC3_MOUSE	63 kDa	NA	Mus musculus		0	0	0	0	0	0	0	0	0	0		0.0001	0		0	0	0	0	0	0	0		0	0	#DIV/0!	0		NA	negative regulation of autophagy, negative regulation of cellular senescence, negative regulation of transcription from RNA polymerase II promoter, negative regulation of transcription, DNA-templated, positive regulation of transcription, DNA-templated, regulation of transcription, DNA-templated	NA	autophagy, lysosome organization, transcription, DNA-templated	NA	NA	NA	NA	NA	NA	autophagy, transcription, DNA-templated	NA	NA	NA	NA
28S ribosomal protein S23, mitochondrial OS=Mus musculus GN=Mrps23 PE=1 SV=1	1354	TRUE	RT23_MOUSE	20 kDa	NA	Mus musculus		0	0	0	0	0	0	0	0	0	0		0	0		0	0	0	0	0	0	0		0	0	#DIV/0!	0		NA	NA	NA	translation	NA	NA	NA	NA	NA	NA	translation	NA	NA	NA	NA
28S ribosomal protein S29, mitochondrial OS=Mus musculus GN=Dap3 PE=1 SV=1	606	TRUE	RT29_MOUSE	45 kDa	NA	Mus musculus		0	0	0	0	0	0	0	0	0	0		0	0		0	0	0.0001	0	0	0	0		0.0001	0	0	0		NA	NA	NA	apoptotic mitochondrial changes, apoptotic process	NA	NA	NA	NA	NA	NA	NA	NA	NA	NA	NA
28S ribosomal protein S31, mitochondrial OS=Mus musculus GN=Mrps31 PE=1 SV=1	1023	TRUE	RT31_MOUSE	44 kDa	NA	Mus musculus		0	0	0	0	0	0	0	0	0	0		0	0		0	0	0.0001	0	0	0	0		0.0001	0	0.17284	0		NA	NA	NA	NA	NA	NA	NA	NA	NA	NA	NA	NA	NA	NA	NA
28S ribosomal protein S9, mitochondrial OS=Mus musculus GN=Mrps9 PE=1 SV=3	469	TRUE	RT09_MOUSE	45 kDa	NA	Mus musculus		0	0	0	0	0	0	0	0	0	0		0	0		0	0	0.0001	0	0	0	0		0.0001	0	0	0		NA	NA	NA	maturation of SSU-rRNA from tricistronic rRNA transcript (SSU-rRNA, 5.8S rRNA, LSU-rRNA), translation	NA	NA	NA	NA	NA	NA	maturation of SSU-rRNA from tricistronic rRNA transcript (SSU-rRNA, 5.8S rRNA, LSU-rRNA), translation	NA	NA	NA	NA
39S ribosomal protein L10, mitochondrial OS=Mus musculus GN=Mrpl10 PE=1 SV=2	1022	TRUE	RM10_MOUSE	29 kDa	NA	Mus musculus		0	0	0	0	0	0	0	0	0	0		0	0		0	0	0	0	0	0	0		0	0	0	0		NA	NA	NA	mitochondrial translation	NA	NA	NA	NA	NA	NA	mitochondrial translation	NA	NA	NA	NA
39S ribosomal protein L19, mitochondrial OS=Mus musculus GN=Mrpl19 PE=1 SV=1	1442	TRUE	RM19_MOUSE	34 kDa	NA	Mus musculus		0	0	0	0	0	0	0	0	0	0		0	0		0	0	0	0	0	0	0		0	0	0	0		NA	NA	NA	translation	NA	NA	NA	NA	NA	NA	translation	NA	NA	NA	NA
39S ribosomal protein L44, mitochondrial OS=Mus musculus GN=Mrpl44 PE=1 SV=3	851	TRUE	RM44_MOUSE	38 kDa	NA	Mus musculus		0	0	0	0	0	0	0	0	0	0		0	0		0	0	0.0001	0	0	0	0		0.0001	0	0	0		NA	pre-miRNA processing, primary miRNA processing, production of siRNA involved in RNA interference	NA	RNA phosphodiester bond hydrolysis, endonucleolytic, mitochondrial translational elongation, pre-miRNA processing, primary miRNA processing, production of siRNA involved in RNA interference	NA	NA	NA	NA	NA	NA	RNA phosphodiester bond hydrolysis, endonucleolytic, mitochondrial translational elongation, pre-miRNA processing, primary miRNA processing, production of siRNA involved in RNA interference	NA	NA	NA	NA
39S ribosomal protein L46, mitochondrial OS=Mus musculus GN=Mrpl46 PE=1 SV=1	439	TRUE	RM46_MOUSE	32 kDa	NA	Mus musculus		0	0	0	0	0	0	0	0	0	0		0	0		0	0	0.0002	0	0	0	0		0.0002	0	0	0		NA	NA	NA	NA	NA	NA	NA	NA	NA	NA	NA	NA	NA	NA	NA
60S ribosomal protein L8 OS=Mus musculus GN=Rpl8 PE=1 SV=2	1624	TRUE	RL8_MOUSE	28 kDa	NA	Mus musculus		0	0	0	0	0	0	0	0	0	0		0	0		0	0	0	0	0	0	0		0	0	#DIV/0!	0		NA	NA	NA	cytoplasmic translation, translation	NA	NA	NA	NA	NA	NA	cytoplasmic translation, translation	NA	NA	NA	NA
Acetyl-CoA carboxylase 2 OS=Mus musculus GN=Acacb PE=1 SV=1	43.2	TRUE	ACACB_MOUSE	276 kDa	TRUE	Mus musculus		0	0	0	0	0	0	0	0	0	0		0	0		0	0	0	0	0	0	0		0	0	#DIV/0!	0		NA	energy homeostasis, negative regulation of catalytic activity, negative regulation of fatty acid beta-oxidation, negative regulation of fatty acid oxidation, negative regulation of gene expression, negative regulation of lipid catabolic process, positive regulation of heart growth, positive regulation of lipid storage, regulation of glucose metabolic process	NA	acetyl-CoA metabolic process, fatty acid biosynthetic process, malonyl-CoA biosynthetic process, protein homotetramerization	NA	NA	NA	NA	NA	NA	acetyl-CoA metabolic process, fatty acid biosynthetic process, lipid metabolic process, malonyl-CoA biosynthetic process	NA	energy homeostasis	NA	NA
Actin-binding protein anillin OS=Mus musculus GN=Anln PE=1 SV=2	976	TRUE	ANLN_MOUSE	123 kDa	NA	Mus musculus		0	0	0	0	0	0	0	0	0	0		0	0		0	0	0	0	0	0	0		0	0	0	0		cell-cell adhesion	NA	NA	cell cycle, cell division, glomerular visceral epithelial cell migration, hematopoietic progenitor cell differentiation, mitotic cytokinesis, mitotic nuclear division	hematopoietic progenitor cell differentiation	NA	NA	hematopoietic progenitor cell differentiation	glomerular visceral epithelial cell migration	glomerular visceral epithelial cell migration	NA	NA	glomerular visceral epithelial cell migration, hematopoietic progenitor cell differentiation	NA	NA
ADNP homeobox protein 2 OS=Mus musculus GN=Adnp2 PE=2 SV=2	894	TRUE	ADNP2_MOUSE	127 kDa	NA	Mus musculus		0	0	0	0	0	0	0	0	0	0		0	0		0	0	0	0	0	0	0		0	0	0	0		NA	negative regulation of cell death, positive regulation of cell growth, regulation of transcription, DNA-templated	NA	cellular response to oxidative stress, cellular response to retinoic acid, neuron differentiation, transcription, DNA-templated	neuron differentiation	NA	NA	NA	NA	NA	transcription, DNA-templated	NA	neuron differentiation	NA	NA
AF4/FMR2 family member 2 OS=Mus musculus GN=Aff2 PE=2 SV=2	998	TRUE	AFF2_MOUSE	140 kDa	NA	Mus musculus		0	0	0	0	0	0	0	0	0	0		0	0		0	0	0	0	0	0	0		0.0001	0	0.504115	0		NA	regulation of RNA splicing, regulation of gene expression	NA	RNA splicing, mRNA processing, nuclear speck organization	NA	NA	NA	NA	NA	NA	RNA splicing, mRNA processing	NA	learning or memory	NA	NA
Aldehyde dehydrogenase X, mitochondrial OS=Mus musculus GN=Aldh1b1 PE=1 SV=1	87.4	TRUE	AL1B1_MOUSE	58 kDa	TRUE	Mus musculus		0	0	0	0	0	0	0	0	0	0		0	0		0	0	0.0001	0	0	0	0		0.0001	0	0	0		NA	NA	NA	NA	NA	NA	NA	NA	NA	NA	ethanol catabolic process, oxidation-reduction process	NA	NA	NA	NA
Alpha N-terminal protein methyltransferase 1B OS=Mus musculus GN=Mettl11b PE=2 SV=1	1524	TRUE	NTM1B_MOUSE	32 kDa	NA	Mus musculus		0	0	0	0	0	0	0	0	0	0		0	0		0	0	0	0	0	0	0		0	0	0	0		NA	NA	NA	N-terminal protein amino acid methylation	NA	NA	NA	NA	NA	NA	N-terminal protein amino acid methylation, methylation	NA	NA	NA	NA
ALX homeobox protein 1 OS=Mus musculus GN=Alx1 PE=1 SV=1	1133	TRUE	ALX1_MOUSE	37 kDa	NA	Mus musculus		0	0	0	0	0	0	0	0	0	0		0	0		0	0	0	0	0	0	0		0	0	0.777778	0		NA	negative regulation of transcription from RNA polymerase II promoter, positive regulation of epithelial to mesenchymal transition, positive regulation of transcription from RNA polymerase II promoter, positive regulation of transcription, DNA-templated	NA	mesenchymal cell development, neural crest cell migration, transcription from RNA polymerase II promoter	anterior/posterior pattern specification, embryonic limb morphogenesis, embryonic skeletal system morphogenesis, mesenchymal cell development, multicellular organism development, neural crest cell migration, neural tube closure, palate development	NA	NA	NA	neural crest cell migration	neural crest cell migration	transcription from RNA polymerase II promoter, transcription, DNA-templated	NA	anterior/posterior pattern specification, embryonic limb morphogenesis, embryonic skeletal system morphogenesis, mesenchymal cell development, neural crest cell migration, neural tube closure	NA	NA
Anaphase-promoting complex subunit 2 OS=Mus musculus GN=Anapc2 PE=1 SV=2	2053	TRUE	ANC2_MOUSE	95 kDa	NA	Mus musculus		0	0	0	0	0	0	0	0	0	0		0	0		0	0	0	0	0	0	0		0	0	#DIV/0!	0		NA	positive regulation of axon extension, positive regulation of dendrite morphogenesis, positive regulation of synapse maturation, positive regulation of synaptic plasticity	NA	cell cycle, cell division, mitotic nuclear division, positive regulation of axon extension, positive regulation of dendrite morphogenesis, protein K11-linked ubiquitination, protein ubiquitination involved in ubiquitin-dependent protein catabolic process, ubiquitin-dependent protein catabolic process	nervous system development, positive regulation of axon extension, positive regulation of dendrite morphogenesis	NA	NA	NA	NA	NA	protein K11-linked ubiquitination, protein ubiquitination involved in ubiquitin-dependent protein catabolic process, ubiquitin-dependent protein catabolic process	NA	positive regulation of axon extension, positive regulation of dendrite morphogenesis	NA	NA
Angiomotin OS=Mus musculus GN=Amot PE=1 SV=3	1942	TRUE	AMOT_MOUSE	121 kDa	NA	Mus musculus		0	0	0	0	0	0	0	0	0	0		0	0		0	0	0	0	0	0	0		0	0	#DIV/0!	0		NA	hippo signaling, negative regulation of GTPase activity, negative regulation of angiogenesis, positive regulation of embryonic development, regulation of cell migration, regulation of small GTPase mediated signal transduction	NA	actin cytoskeleton organization, blood vessel endothelial cell migration, cell migration involved in gastrulation, establishment of cell polarity involved in ameboidal cell migration, hippo signaling, vasculogenesis	blood vessel morphogenesis, cell migration involved in gastrulation, gastrulation with mouth forming second, in utero embryonic development, vasculogenesis	NA	NA	NA	blood vessel endothelial cell migration, cell migration involved in gastrulation, cellular protein localization, establishment of cell polarity involved in ameboidal cell migration	blood vessel endothelial cell migration, cell migration involved in gastrulation, chemotaxis, establishment of cell polarity involved in ameboidal cell migration	NA	NA	blood vessel endothelial cell migration, blood vessel morphogenesis, cell migration involved in gastrulation, gastrulation with mouth forming second, in utero embryonic development, vasculogenesis	NA	NA
Ankyrin repeat and SOCS box protein 15 OS=Mus musculus GN=Asb15 PE=2 SV=2	1132	TRUE	ASB15_MOUSE	66 kDa	NA	Mus musculus		0	0	0	0	0	0	0	0	0	0		0	0		0	0	0	0	0	0	0		0	0	#DIV/0!	0		NA	intracellular signal transduction	NA	intracellular signal transduction, protein ubiquitination	NA	NA	NA	NA	NA	NA	protein ubiquitination	NA	NA	NA	NA
Aspartate--tRNA ligase, mitochondrial OS=Mus musculus GN=Dars2 PE=1 SV=1	843	TRUE	SYDM_MOUSE	74 kDa	NA	Mus musculus		0	0	0	0	0	0	0	0	0	0		0	0		0	0	0.0001	0	0	0	0		0.0001	0	0	0		NA	NA	NA	mitochondrial asparaginyl-tRNA aminoacylation, translation	NA	NA	NA	NA	NA	NA	mitochondrial asparaginyl-tRNA aminoacylation, translation	NA	NA	NA	NA
ATP synthase mitochondrial F1 complex assembly factor 2 OS=Mus musculus GN=Atpaf2 PE=1 SV=1	1353	TRUE	ATPF2_MOUSE	33 kDa	NA	Mus musculus		0	0	0	0	0	0	0	0	0	0		0	0		0	0	0	0	0	0	0		0	0	0	0		NA	NA	NA	proton-transporting ATP synthase complex assembly	NA	NA	NA	NA	NA	NA	NA	NA	NA	NA	NA
ATP-dependent RNA helicase DDX3Y OS=Mus musculus GN=Ddx3y PE=1 SV=2	332.2	TRUE	DDX3Y_MOUSE	73 kDa	TRUE	Mus musculus		0	0	0	0	0	0	0	0	0	0		0	0		0	0	0	0	0	0	0		0	0	#DIV/0!	0		NA	regulation of gene expression	NA	RNA secondary structure unwinding, translational initiation	NA	NA	NA	NA	NA	NA	RNA secondary structure unwinding, translational initiation	NA	NA	NA	NA
ATP-dependent RNA helicase SUPV3L1, mitochondrial OS=Mus musculus GN=Supv3l1 PE=1 SV=1	641	TRUE	SUV3_MOUSE	87 kDa	NA	Mus musculus		0	0	0	0	0	0	0	0	0	0		0	0		0	0	0.0001	0	0	0	0		0.0001	0	0	0		NA	mitochondrial mRNA catabolic process, negative regulation of apoptotic process, positive regulation of cell growth, positive regulation of mitochondrial RNA catabolic process	NA	DNA duplex unwinding, DNA recombination, RNA catabolic process, chromatin maintenance, mitochondrial RNA 3'-end processing, mitochondrial mRNA catabolic process, mitochondrial mRNA surveillance, mitochondrial ncRNA surveillance, mitochondrion morphogenesis	mitochondrion morphogenesis	NA	NA	NA	NA	NA	DNA recombination, RNA catabolic process, mitochondrial RNA 3'-end processing, mitochondrial RNA surveillance, mitochondrial mRNA catabolic process, mitochondrial mRNA surveillance, mitochondrial ncRNA surveillance	NA	NA	NA	NA
Band 4.1-like protein 5 OS=Mus musculus GN=Epb41l5 PE=1 SV=1	553	TRUE	E41L5_MOUSE	82 kDa	NA	Mus musculus		0	0	0	0	0	0	0	0	0	0		0	0		0	0	0	0	0	0	0		0.0001	0	0.284553	0		substrate-dependent cell migration, cell attachment to substrate	negative regulation of cell-cell adhesion, negative regulation of protein binding, positive regulation of cell-matrix adhesion, positive regulation of epithelial cell migration, positive regulation of epithelial to mesenchymal transition, positive regulation of focal adhesion assembly, positive regulation of protein binding, posttranscriptional regulation of gene expression, regulation of establi…	NA	actin cytoskeleton organization, actomyosin structure organization, apical constriction, cell morphogenesis involved in differentiation, cellular response to transforming growth factor beta stimulus, epithelial cell morphogenesis, epithelial to mesenchymal transition, mesoderm migration involved in gastrulation, substrate-dependent cell migration, cell attachment to substrate, unidimensional cell…	apical constriction, axial mesoderm development, axial mesoderm morphogenesis, cell morphogenesis involved in differentiation, ectoderm development, embryonic foregut morphogenesis, endoderm development, epithelial to mesenchymal transition, in utero embryonic development, left/right axis specification, mesoderm migration involved in gastrulation, neural plate morphogenesis, paraxial mesoderm dev…	NA	unidimensional cell growth	NA	mesoderm migration involved in gastrulation, substrate-dependent cell migration, cell attachment to substrate	mesoderm migration involved in gastrulation, substrate-dependent cell migration, cell attachment to substrate	NA	NA	embryonic foregut morphogenesis, epithelial to mesenchymal transition, in utero embryonic development, left/right axis specification, mesoderm migration involved in gastrulation, neural plate morphogenesis, paraxial mesoderm development, somite rostral/caudal axis specification, somitogenesis	NA	NA
BCL-6 corepressor-like protein 1 OS=Mus musculus GN=Bcorl1 PE=2 SV=1	461	TRUE	BCORL_MOUSE	190 kDa	NA	Mus musculus		0	0	0	0	0	0	0	0	0	0		0	0		0	0	0	0	0	0	0		0	0	1.51235	0		NA	regulation of transcription, DNA-templated	NA	covalent chromatin modification, transcription, DNA-templated	NA	NA	NA	NA	NA	NA	covalent chromatin modification, transcription, DNA-templated	NA	NA	NA	NA
Biorientation of chromosomes in cell division protein 1-like 1 OS=Mus musculus GN=Bod1l PE=1 SV=1	654	TRUE	BD1L1_MOUSE	327 kDa	NA	Mus musculus		0	0	0	0	0	0	0	0	0	0		0	0		0	0	0	0	0	0	0		0	0	#DIV/0!	0		NA	NA	NA	DNA repair, cellular response to DNA damage stimulus, replication fork processing	NA	NA	NA	NA	NA	NA	DNA repair, replication fork processing	NA	NA	NA	NA
Bromodomain and WD repeat-containing protein 3 OS=Mus musculus GN=Brwd3 PE=1 SV=1	435.2	TRUE	BRWD3_MOUSE	203 kDa	TRUE	Mus musculus		0	0	0	0	0	0	0	0	0	0		0	0		0	0	0	0	0	0	0		0	0	#DIV/0!	0		NA	regulation of cell shape, regulation of transcription from RNA polymerase II promoter	NA	cytoskeleton organization	NA	NA	NA	NA	NA	NA	NA	NA	NA	NA	NA
Bromodomain-containing protein 3 OS=Mus musculus GN=Brd3 PE=1 SV=2	1448	TRUE	BRD3_MOUSE	80 kDa	NA	Mus musculus		0	0	0	0	0	0	0	0	0	0		0	0		0	0	0	0	0	0	0		0	0	#DIV/0!	0		NA	regulation of transcription from RNA polymerase II promoter, regulation of transcription, DNA-templated	NA	covalent chromatin modification, transcription, DNA-templated	NA	NA	NA	NA	NA	NA	covalent chromatin modification, transcription, DNA-templated	NA	NA	NA	NA
Calcium-binding tyrosine phosphorylation-regulated protein OS=Mus musculus GN=Cabyr PE=1 SV=1	1940	TRUE	CABYR_MOUSE	48 kDa	NA	Mus musculus		0	0	0	0	0	0	0	0	0	0		0	0		0	0	0	0	0	0	0		0	0	0	0		NA	calcium-mediated signaling	NA	calcium-mediated signaling, protein oligomerization, sperm capacitation	sperm capacitation	NA	NA	NA	NA	NA	NA	sperm capacitation	sperm capacitation	NA	sperm capacitation
Carbamoyl-phosphate synthase [ammonia], mitochondrial OS=Mus musculus GN=Cps1 PE=1 SV=2	1294	TRUE	CPSM_MOUSE	165 kDa	NA	Mus musculus		0	0	0	0	0	0	0	0	0	0		0	0		0	0	0	0	0	0	0		0	0	#DIV/0!	0		NA	anion homeostasis, positive regulation of blood vessel diameter	NA	'de novo' pyrimidine nucleobase biosynthetic process, arginine biosynthetic process, carbamoyl phosphate biosynthetic process, cellular response to cAMP, cellular response to fibroblast growth factor stimulus, cellular response to glucagon stimulus, cellular response to oleic acid, glutamine metabolic process, glycogen catabolic process, hepatocyte differentiation, homocysteine metabolic process,…	hepatocyte differentiation, liver development, midgut development	NA	NA	NA	NA	NA	'de novo' pyrimidine nucleobase biosynthetic process, arginine biosynthetic process, carbamoyl phosphate biosynthetic process, glutamine metabolic process, glycogen catabolic process, homocysteine metabolic process, nitric oxide metabolic process, proteolysis, triglyceride catabolic process, urea cycle	response to lipopolysaccharide	hepatocyte differentiation, midgut development, positive regulation of blood vessel diameter	NA	NA
CASP8-associated protein 2 OS=Mus musculus GN=Casp8ap2 PE=1 SV=2	448	TRUE	C8AP2_MOUSE	219 kDa	NA	Mus musculus		0	0	0	0	0	0	0	0	0	0		0	0		0	0	0	0	0	0	0		0	0	#DIV/0!	0		NA	Fas signaling pathway, activation of cysteine-type endopeptidase activity involved in apoptotic process, extrinsic apoptotic signaling pathway via death domain receptors, negative regulation of nucleic acid-templated transcription, regulation of transcription, DNA-templated	NA	Fas signaling pathway, apoptotic process, cell cycle, extrinsic apoptotic signaling pathway via death domain receptors, transcription, DNA-templated	NA	NA	NA	NA	NA	NA	transcription, DNA-templated	NA	NA	NA	NA
Catenin alpha-2 OS=Mus musculus GN=Ctnna2 PE=1 SV=3	1335	TRUE	CTNA2_MOUSE	105 kDa	TRUE	Mus musculus		0	0	0	0	0	0	0	0	0	0		0	0		0	0	0	0	0	0	0		0	0	0.979424	0		single organismal cell-cell adhesion	prepulse inhibition, regulation of synapse structural plasticity	NA	axonogenesis, cell differentiation, dendrite morphogenesis, radial glia guided migration of Purkinje cell	axonogenesis, brain morphogenesis, cell differentiation, dendrite morphogenesis, multicellular organism development, radial glia guided migration of Purkinje cell	NA	NA	NA	radial glia guided migration of Purkinje cell	radial glia guided migration of Purkinje cell	NA	NA	axonogenesis, brain morphogenesis, dendrite morphogenesis, multicellular organism development, prepulse inhibition, radial glia guided migration of Purkinje cell	NA	NA
Centrosomal protein of 290 kDa OS=Mus musculus GN=Cep290 PE=1 SV=2	739	TRUE	CE290_MOUSE	289 kDa	NA	Mus musculus		0	0	0	0	0	0	0	0	0	0		0	0		0	0	0	0	0	0	0		0	0	0.777778	0		NA	photoreceptor cell maintenance, positive regulation of intracellular protein transport, positive regulation of transcription, DNA-templated, regulation of cAMP metabolic process, regulation of establishment of protein localization	NA	cell projection organization, cilium assembly, establishment or maintenance of cell polarity, eye photoreceptor cell development, non-motile cilium assembly, transcription, DNA-templated	determination of left/right symmetry, eye photoreceptor cell development, heart development, hindbrain development, otic vesicle formation, pronephros development, retina development in camera-type eye	protein transport, transport	NA	NA	protein transport, transport	NA	transcription, DNA-templated	NA	determination of left/right symmetry, eye photoreceptor cell development, heart development, hindbrain development, otic vesicle formation, photoreceptor cell maintenance, pronephros development, retina development in camera-type eye	NA	NA
Chromatin target of PRMT1 protein OS=Mus musculus GN=Chtop PE=1 SV=2	1606	TRUE	CHTOP_MOUSE	27 kDa	NA	Mus musculus		0	0	0	0	0	0	0	0	0	0		0	0		0	0	0	0	0	0	0		0	0	#DIV/0!	0		NA	positive regulation of ATPase activity, positive regulation of cell proliferation, positive regulation of helicase activity, positive regulation of histone methylation, regulation of transcription, DNA-templated	NA	transcription, DNA-templated	NA	mRNA export from nucleus	NA	NA	mRNA export from nucleus	NA	mRNA export from nucleus, transcription, DNA-templated	NA	NA	NA	NA
COMM domain-containing protein 10 OS=Mus musculus GN=Commd10 PE=1 SV=1	2080	TRUE	COMDA_MOUSE	23 kDa	NA	Mus musculus		0	0	0	0	0	0	0	0	0	0		0	0		0	0	0	0	0	0	0		0	0	#DIV/0!	0		NA	regulation of transcription, DNA-templated	NA	transcription, DNA-templated	NA	NA	NA	NA	NA	NA	transcription, DNA-templated	NA	NA	NA	NA
Conserved oligomeric Golgi complex subunit 7 OS=Mus musculus GN=Cog7 PE=1 SV=1	1724	TRUE	COG7_MOUSE	86 kDa	NA	Mus musculus		0	0	0	0	0	0	0	0	0	0		0	0		0	0	0	0	0	0	0		0	0	0	0		NA	protein stabilization	NA	Golgi organization, protein glycosylation	NA	intracellular protein transport, protein transport, retrograde vesicle-mediated transport, Golgi to ER, transport	NA	NA	intracellular protein transport, protein localization to Golgi apparatus, protein transport, retrograde vesicle-mediated transport, Golgi to ER, transport	NA	protein glycosylation	NA	NA	NA	NA
Constitutive coactivator of peroxisome proliferator-activated receptor gamma OS=Mus musculus GN=Fam120b PE=1 SV=1	1211	TRUE	F120B_MOUSE	89 kDa	NA	Mus musculus		0	0	0	0	0	0	0	0	0	0		0	0		0	0	0	0	0	0	0		0	0	#DIV/0!	0		NA	peroxisome proliferator activated receptor signaling pathway, regulation of transcription, DNA-templated	NA	cell differentiation, fat cell differentiation, peroxisome proliferator activated receptor signaling pathway, transcription, DNA-templated	cell differentiation, fat cell differentiation	NA	NA	NA	NA	NA	transcription, DNA-templated	NA	NA	NA	NA
Cyclin-dependent kinase 11B OS=Mus musculus GN=Cdk11b PE=1 SV=2	1117	TRUE	CD11B_MOUSE	92 kDa	NA	Mus musculus		0	0	0	0	0	0	0	0	0	0		0	0		0	0	0	0	0	0	0		0	0	1.46914	0		NA	negative regulation of apoptotic signaling pathway, regulation of mRNA processing, regulation of mitotic nuclear division	NA	cell cycle, phosphorylation, protein phosphorylation	blastocyst development	NA	NA	NA	NA	NA	phosphorylation, protein phosphorylation	NA	blastocyst development	NA	NA
Cyclin-dependent kinase 2-associated protein 1 OS=Mus musculus GN=Cdk2ap1 PE=1 SV=2	1747	TRUE	CDKA1_MOUSE	12 kDa	NA	Mus musculus		0	0	0	0	0	0	0	0	0	0		0	0		0	0	0	0	0	0	0		0	0	#DIV/0!	0		NA	positive regulation of protein phosphorylation	NA	cell cycle	face morphogenesis, in utero embryonic development	NA	NA	NA	NA	NA	NA	NA	in utero embryonic development	NA	NA
Cysteine and glycine-rich protein 2 OS=Mus musculus GN=Csrp2 PE=1 SV=3	1385	TRUE	CSRP2_MOUSE	21 kDa	NA	Mus musculus		0	0	0	0	0	0	0	0	0	0		0	0		0	0	0	0	0	0	0		0	0	#DIV/0!	0		NA	NA	NA	cell differentiation	cell differentiation, multicellular organism development	NA	NA	NA	NA	NA	NA	NA	multicellular organism development	NA	NA
Cysteine desulfurase, mitochondrial OS=Mus musculus GN=Nfs1 PE=1 SV=3	353	TRUE	NFS1_MOUSE	51 kDa	NA	Mus musculus		0	0	0	0	0	0	0	0	0	0		0	0		0	0	0.0002	0	0	0	0		0.0002	0	0	0		NA	NA	NA	Mo-molybdopterin cofactor biosynthetic process, [2Fe-2S] cluster assembly, iron incorporation into metallo-sulfur cluster	NA	NA	NA	NA	NA	NA	Mo-molybdopterin cofactor biosynthetic process, [2Fe-2S] cluster assembly, iron incorporation into metallo-sulfur cluster	NA	NA	NA	NA
Cytosolic carboxypeptidase 1 OS=Mus musculus GN=Agtpbp1 PE=1 SV=2	1585	TRUE	CBPC1_MOUSE	137 kDa	NA	Mus musculus		0	0	0	0	0	0	0	0	0	0		0	0		0	0	0	0	0	0	0		0	0	#DIV/0!	0		NA	neurotransmitter metabolic process	NA	C-terminal protein deglutamylation, cerebellar Purkinje cell differentiation, eye photoreceptor cell differentiation, mitochondrion organization, neurotransmitter metabolic process, protein side chain deglutamylation	cerebellar Purkinje cell differentiation, cerebellar Purkinje cell layer development, cerebellum development, eye photoreceptor cell differentiation, olfactory bulb development, retina development in camera-type eye	NA	NA	NA	NA	NA	C-terminal protein deglutamylation, neurotransmitter metabolic process, protein side chain deglutamylation, proteolysis	NA	adult walking behavior, cerebellar Purkinje cell differentiation, cerebellar Purkinje cell layer development, cerebellum development, eye photoreceptor cell differentiation, neuromuscular process, olfactory bulb development, retina development in camera-type eye	NA	NA
Digestive organ expansion factor homolog OS=Mus musculus GN=Diexf PE=2 SV=2	1260	TRUE	DIEXF_MOUSE	89 kDa	NA	Mus musculus		0	0	0	0	0	0	0	0	0	0		0	0		0	0	0	0	0	0	0		0	0	0	0		NA	NA	NA	maturation of SSU-rRNA from tricistronic rRNA transcript (SSU-rRNA, 5.8S rRNA, LSU-rRNA)	multicellular organism development	NA	NA	NA	NA	NA	maturation of SSU-rRNA from tricistronic rRNA transcript (SSU-rRNA, 5.8S rRNA, LSU-rRNA)	NA	multicellular organism development	NA	NA
Dihydrolipoyl dehydrogenase, mitochondrial OS=Mus musculus GN=Dld PE=1 SV=2	312	TRUE	DLDH_MOUSE	54 kDa	NA	Mus musculus		0	0	0	0	0	0	0	0	0	0		0	0		0	0	0.0003	0	0	0	0		0.0003	0	0	0		NA	cell redox homeostasis, regulation of membrane potential	NA	2-oxoglutarate metabolic process, acetyl-CoA biosynthetic process from pyruvate, cell redox homeostasis, dihydrolipoamide metabolic process, lipoate metabolic process, mitochondrial acetyl-CoA biosynthetic process from pyruvate, mitochondrial electron transport, NADH to ubiquinone, sperm capacitation	aging, gastrulation, sperm capacitation	NA	NA	NA	NA	NA	2-oxoglutarate metabolic process, acetyl-CoA biosynthetic process from pyruvate, dihydrolipoamide metabolic process, lipoate metabolic process, mitochondrial acetyl-CoA biosynthetic process from pyruvate, mitochondrial electron transport, NADH to ubiquinone, oxidation-reduction process, proteolysis	sperm capacitation	gastrulation, sperm capacitation	NA	sperm capacitation
DNA excision repair protein ERCC-6-like 2 OS=Mus musculus GN=Ercc6l2 PE=1 SV=3	1542	TRUE	ER6L2_MOUSE	174 kDa	NA	Mus musculus		0	0	0	0	0	0	0	0	0	0		0	0		0	0	0	0	0	0	0		0	0	1.01709	0		NA	NA	NA	DNA repair, cellular response to DNA damage stimulus	NA	NA	NA	NA	NA	NA	DNA repair	NA	NA	NA	NA
DNA helicase B OS=Mus musculus GN=Helb PE=1 SV=2	1584	TRUE	HELB_MOUSE	121 kDa	NA	Mus musculus		0	0	0	0	0	0	0	0	0	0		0	0		0	0	0	0	0	0	0		0	0	#DIV/0!	0		NA	negative regulation of double-strand break repair via homologous recombination, regulation of DNA double-strand break processing	NA	DNA duplex unwinding, DNA replication, synthesis of RNA primer, DNA-dependent DNA replication, cellular response to DNA damage stimulus, mRNA splicing, via spliceosome	NA	NA	NA	NA	NA	NA	DNA replication, synthesis of RNA primer, DNA-dependent DNA replication, mRNA splicing, via spliceosome	NA	NA	NA	NA
DNA repair protein REV1 OS=Mus musculus GN=Rev1 PE=1 SV=1	243	TRUE	REV1_MOUSE	137 kDa	NA	Mus musculus		0	0	0	0	0	0	0	0	0	0		0	0		0	0	0.0001	0	0	0	0		0.0002	0	0.0641466	0		NA	NA	NA	DNA repair, cellular response to DNA damage stimulus, error-prone translesion synthesis	NA	NA	NA	NA	NA	NA	DNA repair, error-prone translesion synthesis	NA	NA	NA	NA
DNA replication licensing factor MCM5 OS=Mus musculus GN=Mcm5 PE=1 SV=1	2171	TRUE	MCM5_MOUSE	82 kDa	NA	Mus musculus		0	0	0	0	0	0	0	0	0	0		0	0		0	0	0	0	0	0	0		0	0	0	0		NA	NA	NA	DNA duplex unwinding, DNA replication, DNA replication initiation, cell cycle	NA	NA	NA	NA	NA	NA	DNA replication, DNA replication initiation	NA	NA	NA	NA
DNA topoisomerase 2-alpha OS=Mus musculus GN=Top2a PE=1 SV=2	1076	TRUE	TOP2A_MOUSE	173 kDa	TRUE	Mus musculus		0	0	0	0	0	0	0	0	0	0		0	0		0	0	0	0	0	0	0		0	0	#DIV/0!	0		NA	mitotic DNA integrity checkpoint, positive regulation of apoptotic process, positive regulation of single stranded viral RNA replication via double stranded DNA intermediate, positive regulation of transcription from RNA polymerase II promoter, positive regulation of viral genome replication, regulation of circadian rhythm	NA	DNA ligation, DNA topological change, DNA unwinding involved in DNA replication, apoptotic chromosome condensation, cellular response to DNA damage stimulus, chromosome segregation, embryonic cleavage, hematopoietic progenitor cell differentiation, mitotic DNA integrity checkpoint, mitotic recombination, protein sumoylation, resolution of meiotic recombination intermediates, sister chromatid segr…	embryonic cleavage, hematopoietic progenitor cell differentiation	NA	NA	hematopoietic progenitor cell differentiation	NA	NA	DNA ligation, DNA topological change, DNA unwinding involved in DNA replication, mitotic recombination, protein sumoylation, resolution of meiotic recombination intermediates	NA	embryonic cleavage, hematopoietic progenitor cell differentiation	NA	resolution of meiotic recombination intermediates
DNA-binding protein Ikaros OS=Mus musculus GN=Ikzf1 PE=1 SV=2	115.1	TRUE	IKZF1_MOUSE	57 kDa	TRUE	Mus musculus		0	0	0	0	0	0	0	0	0	0		0	0		0	0	0	0	0	0	0		0	0	#DIV/0!	0		NA	erythrocyte differentiation, negative regulation of transcription from RNA polymerase II promoter, negative regulation of transcription, DNA-templated, positive regulation of B cell differentiation, positive regulation of NK T cell differentiation, positive regulation of RNA polymerase II transcriptional preinitiation complex assembly, positive regulation of gene expression, positive regulation o…	NA	B cell differentiation, T cell differentiation, amacrine cell differentiation, cell cycle, covalent chromatin modification, erythrocyte differentiation, lymphocyte differentiation, natural killer cell differentiation, retinal bipolar neuron differentiation, transcription, DNA-templated	B cell differentiation, Peyer's patch development, T cell differentiation, amacrine cell differentiation, erythrocyte differentiation, forebrain development, gland development, hemopoiesis, lymph node development, multicellular organism development, natural killer cell differentiation, retina development in camera-type eye, retinal bipolar neuron differentiation, thymus development	establishment of protein localization	NA	B cell differentiation, Peyer's patch development, T cell differentiation, erythrocyte differentiation, lymph node development, natural killer cell differentiation, thymus development	establishment of protein localization	NA	covalent chromatin modification, transcription, DNA-templated	NA	B cell differentiation, Peyer's patch development, T cell differentiation, amacrine cell differentiation, erythrocyte differentiation, forebrain development, gland development, lymph node development, natural killer cell differentiation, retina development in camera-type eye, retinal bipolar neuron differentiation, thymus development	NA	NA
DNA-directed RNA polymerase III subunit RPC2 OS=Mus musculus GN=Polr3b PE=1 SV=2	730	TRUE	RPC2_MOUSE	128 kDa	NA	Mus musculus		0	0	0	0	0	0	0	0	0	0		0	0		0	0	0	0	0	0	0		0	0	#DIV/0!	0		NA	positive regulation of innate immune response, positive regulation of interferon-beta production	NA	defense response to virus, transcription from RNA polymerase III promoter	NA	NA	NA	defense response to virus, innate immune response	NA	NA	transcription from RNA polymerase III promoter	defense response to virus	NA	NA	NA
DNA-directed RNA polymerase III subunit RPC5 OS=Mus musculus GN=Polr3e PE=1 SV=2	1835	TRUE	RPC5_MOUSE	80 kDa	NA	Mus musculus		0	0	0	0	0	0	0	0	0	0		0	0		0	0	0	0	0	0	0		0	0	#DIV/0!	0		NA	NA	NA	defense response to virus, transcription from RNA polymerase III promoter	NA	NA	NA	defense response to virus, innate immune response	NA	NA	transcription from RNA polymerase III promoter	defense response to virus	NA	NA	NA
DNA-directed RNA polymerase III subunit RPC5 OS=Mus musculus GN=Polr3e PE=1 SV=2	1835	TRUE	RPC5_MOUSE	80 kDa	NA	Mus musculus		0	0	0	0	0	0	0	0	0	0		0	0		0	0	0	0	0	0	0		0	0	0	0		NA	NA	NA	defense response to virus, transcription from RNA polymerase III promoter	NA	NA	NA	defense response to virus, innate immune response	NA	NA	transcription from RNA polymerase III promoter	defense response to virus	NA	NA	NA
Double-strand-break repair protein rad21-like protein 1 OS=Mus musculus GN=Rad21l1 PE=1 SV=2	1248	TRUE	RD21L_MOUSE	63 kDa	NA	Mus musculus		0	0	0	0	0	0	0	0	0	0		0	0		0	0	0	0	0	0	0		0	0	#DIV/0!	0		NA	NA	NA	chromosome segregation, double-strand break repair, double-strand break repair via homologous recombination, meiotic attachment of telomere to nuclear envelope, meiotic cell cycle, sister chromatid cohesion, synapsis, synaptonemal complex assembly	seminiferous tubule development	meiotic attachment of telomere to nuclear envelope	NA	NA	meiotic attachment of telomere to nuclear envelope	NA	double-strand break repair, double-strand break repair via homologous recombination	fertilization, spermatogenesis	seminiferous tubule development, spermatogenesis	NA	fertilization, meiotic attachment of telomere to nuclear envelope, meiotic cell cycle, seminiferous tubule development, spermatogenesis, synapsis, synaptonemal complex assembly
E3 ubiquitin-protein ligase HECTD3 OS=Mus musculus GN=Hectd3 PE=1 SV=2	1428	TRUE	HECD3_MOUSE	97 kDa	NA	Mus musculus		0	0	0	0	0	0	0	0	0	0		0	0		0	0	0	0	0	0	0		0	0	#DIV/0!	0		NA	NA	NA	proteasome-mediated ubiquitin-dependent protein catabolic process, protein ubiquitination involved in ubiquitin-dependent protein catabolic process	NA	NA	NA	NA	NA	NA	proteasome-mediated ubiquitin-dependent protein catabolic process, protein ubiquitination involved in ubiquitin-dependent protein catabolic process	NA	NA	NA	NA
E3 ubiquitin-protein ligase RBBP6 OS=Mus musculus GN=Rbbp6 PE=1 SV=5	1013	TRUE	RBBP6_MOUSE	200 kDa	NA	Mus musculus		0	0	0	0	0	0	0	0	0	0		0	0		0	0	0	0	0	0	0		0	0	#DIV/0!	0		NA	regulation of DNA replication	NA	DNA replication, cellular response to DNA damage stimulus, mRNA processing, protein ubiquitination, protein ubiquitination involved in ubiquitin-dependent protein catabolic process	embryonic organ development, in utero embryonic development, multicellular organism growth, somite development	NA	multicellular organism growth	NA	NA	NA	DNA replication, mRNA processing, protein ubiquitination involved in ubiquitin-dependent protein catabolic process	NA	embryonic organ development, in utero embryonic development, multicellular organism growth, somite development	NA	NA
E3 ubiquitin-protein ligase RING2 OS=Mus musculus GN=Rnf2 PE=1 SV=1	1401	TRUE	RING2_MOUSE	38 kDa	NA	Mus musculus		0	0	0	0	0	0	0	0	0	0		0	0		0	0	0	0	0	0	0		0	0	#DIV/0!	0		NA	negative regulation of sequence-specific DNA binding transcription factor activity, negative regulation of transcription from RNA polymerase II promoter, regulation of transcription, DNA-templated	NA	germ cell development, histone H2A-K119 monoubiquitination, histone ubiquitination, mitotic cell cycle, transcription, DNA-templated	anterior/posterior axis specification, gastrulation with mouth forming second, germ cell development	NA	NA	NA	NA	NA	histone H2A-K119 monoubiquitination, histone ubiquitination, transcription, DNA-templated	germ cell development	anterior/posterior axis specification, gastrulation with mouth forming second, germ cell development	NA	germ cell development
E3 ubiquitin-protein ligase Topors OS=Mus musculus GN=Topors PE=1 SV=1	1798	TRUE	TOPRS_MOUSE	117 kDa	NA	Mus musculus		0	0	0	0	0	0	0	0	0	0		0	0		0	0	0	0	0	0	0		0	0	0	0		NA	intrinsic apoptotic signaling pathway in response to DNA damage by p53 class mediator, maintenance of protein location in nucleus, positive regulation of transcription, DNA-templated, positive regulation of ubiquitin-protein transferase activity, regulation of cell proliferation	NA	intrinsic apoptotic signaling pathway in response to DNA damage, intrinsic apoptotic signaling pathway in response to DNA damage by p53 class mediator, maintenance of protein location in nucleus, proteasome-mediated ubiquitin-dependent protein catabolic process, protein K48-linked ubiquitination, protein monoubiquitination, protein sumoylation	NA	NA	NA	NA	maintenance of protein location in nucleus, protein localization to nucleus	NA	proteasome-mediated ubiquitin-dependent protein catabolic process, protein K48-linked ubiquitination, protein monoubiquitination, protein polyubiquitination, protein sumoylation	NA	NA	NA	NA
E3 ubiquitin-protein ligase TRIM68 OS=Mus musculus GN=Trim68 PE=2 SV=1	2184	TRUE	TRI68_MOUSE	56 kDa	NA	Mus musculus		0	0	0	0	0	0	0	0	0	0		0	0		0	0	0	0	0	0	0		0	0	0	0		NA	regulation of androgen receptor signaling pathway	NA	protein autoubiquitination, protein ubiquitination	NA	NA	NA	NA	NA	NA	protein autoubiquitination, protein ubiquitination	NA	NA	NA	NA
Elongator complex protein 1 OS=Mus musculus GN=Ikbkap PE=1 SV=2	1765	TRUE	ELP1_MOUSE	150 kDa	NA	Mus musculus		0	0	0	0	0	0	0	0	0	0		0	0		0	0	0	0	0	0	0		0	0	#DIV/0!	0		NA	positive regulation of cell migration, regulation of protein kinase activity, regulation of transcription from RNA polymerase II promoter	NA	tRNA wobble uridine modification, transcription, DNA-templated	NA	NA	NA	NA	NA	NA	tRNA wobble uridine modification, transcription, DNA-templated	NA	NA	NA	NA
Elongator complex protein 4 OS=Mus musculus GN=Elp4 PE=1 SV=2	625	TRUE	ELP4_MOUSE	46 kDa	NA	Mus musculus		0	0	0	0	0	0	0	0	0	0		0	0		0	0	0	0	0	0	0		0	0	#DIV/0!	0		NA	regulation of protein kinase activity, regulation of transcription from RNA polymerase II promoter	NA	histone H3 acetylation, histone H4 acetylation, transcription elongation from RNA polymerase II promoter, transcription, DNA-templated	NA	NA	NA	NA	NA	NA	histone H3 acetylation, histone H4 acetylation, transcription elongation from RNA polymerase II promoter, transcription, DNA-templated	NA	NA	NA	NA
Enoyl-CoA delta isomerase 2, mitochondrial OS=Mus musculus GN=Eci2 PE=1 SV=2	636.1	TRUE	ECI2_MOUSE	43 kDa	TRUE	Mus musculus		0	0	0	0	0	0	0	0	0	0		0	0		0	0	0.0001	0	0	0	0		0.0001	0	0	0		NA	NA	NA	fatty acid catabolic process	NA	NA	NA	NA	NA	NA	fatty acid catabolic process	NA	NA	NA	NA
Epidermal growth factor receptor OS=Mus musculus GN=Egfr PE=1 SV=1	1975	TRUE	EGFR_MOUSE	135 kDa	NA	Mus musculus		0	0	0	0	0	0	0	0	0	0		0	0		0	0	0	0	0	0	0		0	0	0	0		single organismal cell-cell adhesion	activation of MAPKK activity, cell surface receptor signaling pathway, epidermal growth factor receptor signaling pathway, intracellular signal transduction, magnesium ion homeostasis, negative regulation of apoptotic process, negative regulation of cardiocyte differentiation, negative regulation of mitotic cell cycle, negative regulation of protein catabolic process, positive regulation of DNA r…	NA	astrocyte activation, cell morphogenesis, cellular response to amino acid stimulus, cellular response to dexamethasone stimulus, cellular response to drug, cellular response to epidermal growth factor stimulus, cellular response to estradiol stimulus, cellular response to mechanical stimulus, cerebral cortex cell migration, diterpenoid metabolic process, epidermal growth factor receptor signaling…	astrocyte activation, cell morphogenesis, cerebral cortex cell migration, digestive tract morphogenesis, embryonic placenta development, epidermis development, eyelid development in camera-type eye, hair follicle development, liver development, liver regeneration, lung development, midgut development, morphogenesis of an epithelial fold, multicellular organism development, neuron projection morph…	receptor-mediated endocytosis	NA	NA	cerebral cortex cell migration, receptor-mediated endocytosis	cerebral cortex cell migration	diterpenoid metabolic process, hydrogen peroxide metabolic process, peptidyl-tyrosine phosphorylation, phosphorylation, protein autophosphorylation, signal transduction by protein phosphorylation, translation	NA	astrocyte activation, cerebral cortex cell migration, digestive tract morphogenesis, embryonic placenta development, eyelid development in camera-type eye, hair follicle development, learning or memory, liver development, liver regeneration, lung development, midgut development, neuron projection morphogenesis, ovulation cycle, positive regulation of blood vessel diameter, positive regulation of …	NA	embryonic placenta development, ovulation cycle
Evolutionarily conserved signaling intermediate in Toll pathway, mitochondrial OS=Mus musculus GN=Ecsit PE=1 SV=2	850	TRUE	ECSIT_MOUSE	50 kDa	NA	Mus musculus		0	0	0	0	0	0	0	0	0	0		0	0		0	0	0.0001	0	0	0	0		0.0001	0	0	0		NA	BMP signaling pathway, regulation of oxidoreductase activity, regulation of transcription from RNA polymerase II promoter, transmembrane receptor protein serine/threonine kinase signaling pathway	NA	BMP signaling pathway	mesoderm formation	NA	NA	innate immune response	NA	NA	oxidation-reduction process	NA	mesoderm formation	NA	NA
F-box/LRR-repeat protein 3 OS=Mus musculus GN=Fbxl3 PE=1 SV=1	1656	TRUE	FBXL3_MOUSE	49 kDa	NA	Mus musculus		0	0	0	0	0	0	0	0	0	0		0	0		0	0	0	0	0	0	0		0	0	#DIV/0!	0		NA	entrainment of circadian clock by photoperiod, protein destabilization, regulation of circadian rhythm	NA	SCF-dependent proteasomal ubiquitin-dependent protein catabolic process, proteasome-mediated ubiquitin-dependent protein catabolic process, protein ubiquitination	NA	NA	NA	NA	NA	NA	SCF-dependent proteasomal ubiquitin-dependent protein catabolic process, proteasome-mediated ubiquitin-dependent protein catabolic process, protein ubiquitination	NA	NA	NA	NA
Fanconi anemia group C protein homolog OS=Mus musculus GN=Fancc PE=2 SV=2	1507	TRUE	FANCC_MOUSE	67 kDa	NA	Mus musculus		0	0	0	0	0	0	0	0	0	0		0	0		0	0	0	0	0	0	0		0	0	#DIV/0!	0		NA	myeloid cell homeostasis	NA	cellular response to DNA damage stimulus, cellular response to oxidative stress, germ cell development, nucleotide-excision repair, removal of superoxide radicals	brain morphogenesis, germ cell development, neuronal stem cell population maintenance	NA	NA	myeloid cell homeostasis	NA	NA	nucleotide-excision repair, removal of superoxide radicals	gamete generation, germ cell development	brain morphogenesis, gamete generation, germ cell development, neuronal stem cell population maintenance	NA	gamete generation, germ cell development
Fatty acid-binding protein, brain OS=Mus musculus GN=Fabp7 PE=1 SV=2	1614	TRUE	FABP7_MOUSE	15 kDa	NA	Mus musculus		0	0	0	0	0	0	0	0	0	0		0	0		0	0	0	0	0	0	0		0	0	#DIV/0!	0		NA	prepulse inhibition	NA	neurogenesis	cell proliferation in forebrain, neurogenesis	transport	NA	NA	transport	NA	NA	NA	cell proliferation in forebrain, neurogenesis, prepulse inhibition, startle response	NA	NA
Forkhead box protein O1 OS=Mus musculus GN=Foxo1 PE=1 SV=2	710	TRUE	FOXO1_MOUSE	70 kDa	NA	Mus musculus		0	0	0	0	0	0	0	0	0	0		0	0		0	0	0.0001	0	0	0	0		0.0001	0	0	0		NA	glucose homeostasis, insulin receptor signaling pathway, negative regulation of apoptotic process, negative regulation of canonical Wnt signaling pathway, negative regulation of fat cell differentiation, negative regulation of stress-activated MAPK cascade, negative regulation of transcription from RNA polymerase II promoter, positive regulation of apoptotic process, positive regulation of autoph…	NA	apoptotic process, autophagy, cell differentiation, cellular response to DNA damage stimulus, cellular response to dexamethasone stimulus, cellular response to hydrogen peroxide, cellular response to hyperoxia, cellular response to insulin stimulus, cellular response to nitric oxide, cellular response to starvation, insulin receptor signaling pathway, transcription, DNA-templated	blood vessel development, cell differentiation, enamel mineralization, neuronal stem cell population maintenance	NA	NA	NA	NA	NA	autophagy, transcription, DNA-templated	NA	blood vessel development, enamel mineralization, neuronal stem cell population maintenance	NA	NA
Gamma-tubulin complex component 2 OS=Mus musculus GN=Tubgcp2 PE=1 SV=2	1508	TRUE	GCP2_MOUSE	103 kDa	NA	Mus musculus		0	0	0	0	0	0	0	0	0	0		0	0		0	0	0	0	0	0	0		0	0	#DIV/0!	0		NA	NA	NA	centrosome duplication, cytoplasmic microtubule organization, interphase microtubule nucleation by interphase microtubule organizing center, meiotic nuclear division, microtubule nucleation, mitotic spindle assembly	NA	NA	NA	NA	NA	NA	NA	NA	NA	NA	meiotic nuclear division
Glutamate receptor 3 OS=Mus musculus GN=Gria3 PE=1 SV=2	1596.1	TRUE	GRIA3_MOUSE	101 kDa	TRUE	Mus musculus		0	0	0	0	0	0	0	0	0	0		0	0		0	0	0	0	0	0	0		0	0	#DIV/0!	0		NA	ionotropic glutamate receptor signaling pathway	NA	ionotropic glutamate receptor signaling pathway	NA	ion transmembrane transport, transport	NA	NA	ion transmembrane transport, transport	NA	NA	NA	NA	NA	NA
GTP-binding protein 10 OS=Mus musculus GN=Gtpbp10 PE=2 SV=1	1356	TRUE	GTPBA_MOUSE	40 kDa	NA	Mus musculus		0	0	0	0	0	0	0	0	0	0		0	0		0	0	0	0	0	0	0		0	0	0	0		NA	NA	NA	NA	NA	NA	NA	NA	NA	NA	NA	NA	NA	NA	NA
Heterogeneous nuclear ribonucleoprotein A/B OS=Mus musculus GN=Hnrnpab PE=1 SV=1	222	TRUE	ROAA_MOUSE	31 kDa	TRUE	Mus musculus		0	0	0	0	0	0	0	0	0	0		0	0		0	0	0	0	0	0	0		0	0	0	0		NA	negative regulation of transcription from RNA polymerase II promoter, positive regulation of transcription, DNA-templated, regulation of transcription, DNA-templated	NA	epithelial to mesenchymal transition, transcription, DNA-templated	epithelial to mesenchymal transition	NA	NA	NA	NA	NA	transcription, DNA-templated	NA	epithelial to mesenchymal transition	NA	NA
Heterogeneous nuclear ribonucleoprotein A0 OS=Mus musculus GN=Hnrnpa0 PE=1 SV=1	1907	TRUE	ROA0_MOUSE	31 kDa	NA	Mus musculus		0	0	0	0	0	0	0	0	0	0		0	0		0	0	0	0	0	0	0		0	0	#DIV/0!	0		NA	3'-UTR-mediated mRNA stabilization	NA	NA	NA	NA	NA	NA	NA	NA	NA	response to lipopolysaccharide	NA	NA	NA
Histidine triad nucleotide-binding protein 2, mitochondrial OS=Mus musculus GN=Hint2 PE=1 SV=1	412	TRUE	HINT2_MOUSE	17 kDa	NA	Mus musculus		0	0	0	0	0	0	0	0	0	0		0	0		0	0	0.0001	0	0	0	0		0.0001	0	0.261616	0		NA	NA	NA	apoptotic process	NA	NA	NA	NA	NA	NA	lipid metabolic process, steroid biosynthetic process	NA	NA	NA	NA
Histone deacetylase complex subunit SAP130 OS=Mus musculus GN=Sap130 PE=1 SV=2	1893	TRUE	SP130_MOUSE	111 kDa	NA	Mus musculus		0	0	0	0	0	0	0	0	0	0		0	0		0	0	0	0	0	0	0		0	0	0	0		NA	negative regulation of transcription from RNA polymerase II promoter, regulation of transcription, DNA-templated	NA	histone H3 acetylation, transcription, DNA-templated	NA	NA	NA	NA	NA	NA	histone H3 acetylation, transcription, DNA-templated	NA	NA	NA	NA
Histone PARylation factor 1 OS=Mus musculus GN=Hpf1 PE=1 SV=1	1843	TRUE	HPF1_MOUSE	39 kDa	NA	Mus musculus		0	0	0	0	0	0	0	0	0	0		0	0		0	0	0	0	0	0	0		0	0	0	0		NA	regulation of protein ADP-ribosylation	NA	cellular response to DNA damage stimulus	NA	NA	NA	NA	NA	NA	NA	NA	NA	NA	NA
Homeobox protein aristaless-like 4 OS=Mus musculus GN=Alx4 PE=1 SV=1	921	TRUE	ALX4_MOUSE	43 kDa	NA	Mus musculus		0	0	0	0	0	0	0	0	0	0		0	0		0	0	0	0	0	0	0		0	0	1.55556	0		NA	positive regulation of transcription from RNA polymerase II promoter, regulation of apoptotic process, regulation of transcription from RNA polymerase II promoter	NA	transcription from RNA polymerase II promoter, transcription, DNA-templated	anterior/posterior pattern specification, digestive tract development, embryonic digit morphogenesis, embryonic forelimb morphogenesis, embryonic hindlimb morphogenesis, embryonic skeletal system morphogenesis, hair follicle development, multicellular organism development, muscle organ development, palate development, post-embryonic development, skeletal system morphogenesis	NA	NA	NA	NA	NA	transcription from RNA polymerase II promoter, transcription, DNA-templated	NA	anterior/posterior pattern specification, digestive tract development, embryonic digit morphogenesis, embryonic forelimb morphogenesis, embryonic hindlimb morphogenesis, embryonic skeletal system morphogenesis, hair follicle development, muscle organ development, post-embryonic development, skeletal system morphogenesis	NA	NA
Homeodomain-interacting protein kinase 4 OS=Mus musculus GN=Hipk4 PE=1 SV=2	1333	TRUE	HIPK4_MOUSE	69 kDa	NA	Mus musculus		0	0	0	0	0	0	0	0	0	0		0	0		0	0	0	0	0	0	0		0	0	#DIV/0!	0		NA	regulation of signal transduction by p53 class mediator	NA	histone phosphorylation, peptidyl-serine phosphorylation, phosphorylation, protein autophosphorylation	NA	NA	NA	NA	NA	NA	histone phosphorylation, peptidyl-serine phosphorylation, phosphorylation, protein autophosphorylation	NA	NA	NA	NA
Hydroxyacyl-coenzyme A dehydrogenase, mitochondrial OS=Mus musculus GN=Hadh PE=1 SV=2	530	TRUE	HCDH_MOUSE	34 kDa	NA	Mus musculus		0	0	0	0	0	0	0	0	0	0		0	0		0	0	0.0001	0	0	0	0		0.0001	0	0	0		NA	negative regulation of insulin secretion	NA	fatty acid beta-oxidation, fatty acid metabolic process	NA	NA	NA	NA	NA	NA	fatty acid beta-oxidation, fatty acid metabolic process, lipid metabolic process, oxidation-reduction process	NA	NA	NA	NA
Hypoxia-inducible factor 1-alpha OS=Mus musculus GN=Hif1a PE=1 SV=3	2163	TRUE	HIF1A_MOUSE	94 kDa	NA	Mus musculus		0	0	0	0	0	0	0	0	0	0		0	0		0	0	0	0	0	0	0		0	0	#DIV/0!	0		NA	B-1 B cell homeostasis, cellular iron ion homeostasis, glucose homeostasis, hypoxia-inducible factor-1alpha signaling pathway, lactation, muscle cell cellular homeostasis, negative regulation of TOR signaling, negative regulation of bone mineralization, negative regulation of growth, negative regulation of mesenchymal cell apoptotic process, negative regulation of ossification, negative regulatio…	NA	axonal transport of mitochondrion, cellular iron ion homeostasis, cellular response to hypoxia, cellular response to interleukin-1, dopaminergic neuron differentiation, elastin metabolic process, epithelial cell differentiation involved in mammary gland alveolus development, epithelial to mesenchymal transition, hemoglobin biosynthetic process, hypoxia-inducible factor-1alpha signaling pathway, i…	angiogenesis, blood vessel development, blood vessel morphogenesis, camera-type eye morphogenesis, cardiac ventricle morphogenesis, cartilage development, cerebral cortex development, digestive tract morphogenesis, dopaminergic neuron differentiation, embryonic hemopoiesis, embryonic placenta development, epithelial cell differentiation involved in mammary gland alveolus development, epithelial t…	axonal transport of mitochondrion, lactation	NA	B-1 B cell homeostasis, embryonic hemopoiesis	axonal transport of mitochondrion, lactation, neural crest cell migration	neural crest cell migration	collagen metabolic process, elastin metabolic process, hemoglobin biosynthetic process, lactate metabolic process, transcription from RNA polymerase II promoter, transcription, DNA-templated	NA	angiogenesis, cardiac ventricle morphogenesis, cartilage development, cerebral cortex development, collagen metabolic process, connective tissue replacement involved in inflammatory response wound healing, digestive tract morphogenesis, dopaminergic neuron differentiation, embryonic hemopoiesis, embryonic placenta development, epithelial cell differentiation involved in mammary gland alveolus dev…	NA	embryonic placenta development
Inositol 1,4,5-trisphosphate receptor type 3 OS=Mus musculus GN=Itpr3 PE=1 SV=3	1066	TRUE	ITPR3_MOUSE	304 kDa	NA	Mus musculus		0	0	0	0	0	0	0	0	0	0		0	0		0	0	0	0	0	0	0		0	0	0	0		NA	calcium ion transport into cytosol, inositol phosphate-mediated signaling, long-term synaptic potentiation, release of sequestered calcium ion into cytosol	NA	inositol phosphate-mediated signaling, release of sequestered calcium ion into cytosol	NA	calcium ion transport into cytosol, release of sequestered calcium ion into cytosol, transmembrane transport	NA	NA	calcium ion transport into cytosol, release of sequestered calcium ion into cytosol, transmembrane transport	NA	NA	NA	memory, sensory perception of bitter taste, sensory perception of sweet taste, sensory perception of umami taste	NA	NA
Insulin gene enhancer protein ISL-2 OS=Mus musculus GN=Isl2 PE=1 SV=2	2071	TRUE	ISL2_MOUSE	40 kDa	NA	Mus musculus		0	0	0	0	0	0	0	0	0	0		0	0		0	0	0	0	0	0	0		0	0	#DIV/0!	0		NA	negative regulation of neuron differentiation, regulation of transcription, DNA-templated	NA	negative regulation of neuron differentiation, neuron fate commitment, retinal ganglion cell axon guidance, spinal cord motor neuron cell fate specification, visceral motor neuron differentiation	multicellular organism development, negative regulation of neuron differentiation, neuron fate commitment, retinal ganglion cell axon guidance, spinal cord motor neuron cell fate specification, visceral motor neuron differentiation	NA	NA	NA	NA	retinal ganglion cell axon guidance	NA	NA	negative regulation of neuron differentiation, neuron fate commitment, retinal ganglion cell axon guidance, spinal cord motor neuron cell fate specification, visceral motor neuron differentiation	NA	NA
Isochorismatase domain-containing protein 2A OS=Mus musculus GN=Isoc2a PE=1 SV=1	603	TRUE	ISC2A_MOUSE	22 kDa	NA	Mus musculus		0	0	0	0	0	0	0	0	0	0		0	0		0	0	0.0001	0	0	0	0		0.0001	0	0	0		NA	protein destabilization	NA	NA	NA	NA	NA	NA	NA	NA	metabolic process	NA	NA	NA	NA
KH domain-containing, RNA-binding, signal transduction-associated protein 2 OS=Mus musculus GN=Khdrbs2 PE=1 SV=1	2073	TRUE	KHDR2_MOUSE	39 kDa	NA	Mus musculus		0	0	0	0	0	0	0	0	0	0		0	0		0	0	0	0	0	0	0		0	0	0	0		NA	positive regulation of signal transduction, regulation of mRNA splicing, via spliceosome, regulation of transcription, DNA-templated	NA	mRNA processing, transcription, DNA-templated	NA	NA	NA	NA	NA	NA	mRNA processing, transcription, DNA-templated	NA	NA	NA	NA
Leucine-rich repeat-containing protein 59 OS=Mus musculus GN=Lrrc59 PE=1 SV=1	1198	TRUE	LRC59_MOUSE	35 kDa	NA	Mus musculus		0	0	0	0	0	0	0	0	0	0		0	0		0	0	0	0	0	0	0		0	0	0.691358	0		cell-cell adhesion	NA	NA	NA	NA	NA	NA	NA	NA	NA	NA	NA	NA	NA	NA
Lysine-specific demethylase 7A OS=Mus musculus GN=Kdm7a PE=2 SV=2	1939	TRUE	KDM7A_MOUSE	106 kDa	NA	Mus musculus		0	0	0	0	0	0	0	0	0	0		0	0		0	0	0	0	0	0	0		0	0	#DIV/0!	0		NA	positive regulation of transcription, DNA-templated, regulation of transcription, DNA-templated	NA	covalent chromatin modification, histone H3-K27 demethylation, histone H3-K36 demethylation, histone H3-K9 demethylation, histone H4-K20 demethylation, transcription, DNA-templated	midbrain development, nervous system development	NA	NA	NA	NA	NA	covalent chromatin modification, histone H3-K27 demethylation, histone H3-K36 demethylation, histone H3-K9 demethylation, histone H4-K20 demethylation, oxidation-reduction process, transcription, DNA-templated	NA	midbrain development, nervous system development	NA	NA
Matrin-3 OS=Mus musculus GN=Matr3 PE=1 SV=1	334	TRUE	MATR3_MOUSE	95 kDa	NA	Mus musculus		0	0	0	0	0	0	0	0	0	0		0	0		0	0	0	0	0	0	0		0	0	0	0		NA	posttranscriptional regulation of gene expression	NA	NA	heart valve development, ventricular septum development	NA	NA	NA	NA	NA	NA	NA	heart valve development, ventricular septum development	NA	NA
Meiosis-specific nuclear structural protein 1 OS=Mus musculus GN=Mns1 PE=1 SV=1	1015	TRUE	MNS1_MOUSE	60 kDa	NA	Mus musculus		0	0	0	0	0	0	0	0	0	0		0	0		0	0	0	0	0	0	0		0	0	#DIV/0!	0		NA	positive regulation of cilium assembly	NA	cilium organization, meiotic cell cycle	left/right axis specification	NA	NA	NA	NA	NA	NA	spermatogenesis	left/right axis specification, spermatogenesis	NA	meiotic cell cycle, spermatogenesis
Metallothionein-2 OS=Mus musculus GN=Mt2 PE=1 SV=2	1891	TRUE	MT2_MOUSE (+1)	6 kDa	NA	Mus musculus		0	0	0	0	0	0	0	0	0	0		0	0		0	0	0	0	0	0	0		0	0	#DIV/0!	0		NA	cellular zinc ion homeostasis, negative regulation of growth, nitric oxide mediated signal transduction	NA	cellular response to cadmium ion, cellular response to erythropoietin, cellular response to zinc ion, cellular zinc ion homeostasis, nitric oxide mediated signal transduction	NA	NA	NA	NA	NA	NA	NA	NA	NA	NA	NA
Mitochondrial tRNA-specific 2-thiouridylase 1 OS=Mus musculus GN=Trmu PE=1 SV=1	780	TRUE	MTU1_MOUSE	47 kDa	NA	Mus musculus		0	0	0	0	0	0	0	0	0	0		0	0		0	0	0.0001	0	0	0	0		0.0001	0	0	0		NA	NA	NA	mitochondrial tRNA thio-modification, tRNA processing, tRNA wobble position uridine thiolation	NA	NA	NA	NA	NA	NA	mitochondrial tRNA thio-modification, tRNA processing, tRNA wobble position uridine thiolation	NA	NA	NA	NA
Mitogen-activated protein kinase 13 OS=Mus musculus GN=Mapk13 PE=1 SV=2	1626	TRUE	MK13_MOUSE	42 kDa	NA	Mus musculus		0	0	0	0	0	0	0	0	0	0		0	0		0	0	0	0	0	0	0		0	0	#DIV/0!	0		NA	MAPK cascade, intracellular signal transduction, positive regulation of interleukin-6 production, regulation of transcription, DNA-templated	NA	MAPK cascade, cell cycle, intracellular signal transduction, mitochondrion organization, peptidyl-serine phosphorylation, phosphorylation, transcription, DNA-templated	NA	NA	NA	NA	NA	NA	MAPK cascade, peptidyl-serine phosphorylation, phosphorylation, transcription, DNA-templated	NA	NA	NA	NA
Myb-binding protein 1A OS=Mus musculus GN=Mybbp1a PE=1 SV=2	934	TRUE	MBB1A_MOUSE	152 kDa	NA	Mus musculus		0	0	0	0	0	0	0	0	0	0		0	0		0	0	0	0	0	0	0		0	0	0	0		NA	circadian regulation of gene expression, intrinsic apoptotic signaling pathway by p53 class mediator, negative regulation of transcription, DNA-templated, positive regulation of anoikis, positive regulation of cell cycle arrest, regulation of transcription, DNA-templated	NA	DNA biosynthetic process, cellular response to glucose starvation, intrinsic apoptotic signaling pathway by p53 class mediator, osteoblast differentiation, respiratory electron transport chain, transcription, DNA-templated	osteoblast differentiation	nucleocytoplasmic transport	NA	NA	nucleocytoplasmic transport	NA	DNA biosynthetic process, respiratory electron transport chain, transcription, DNA-templated	NA	circadian regulation of gene expression, osteoblast differentiation	NA	NA
Myb-related protein B OS=Mus musculus GN=Mybl2 PE=1 SV=1	1742	TRUE	MYBB_MOUSE	79 kDa	NA	Mus musculus		0	0	0	0	0	0	0	0	0	0		0	0		0	0	0	0	0	0	0		0	0	0	0		NA	positive regulation of neuron apoptotic process, positive regulation of transcription from RNA polymerase II promoter	NA	cell cycle, mitotic spindle assembly, transcription from RNA polymerase II promoter, transcription, DNA-templated	NA	NA	NA	NA	NA	NA	transcription from RNA polymerase II promoter, transcription, DNA-templated	NA	NA	NA	NA
Myoblast determination protein 1 OS=Mus musculus GN=Myod1 PE=1 SV=2	453	TRUE	MYOD1_MOUSE	34 kDa	NA	Mus musculus		0	0	0	0	0	0	0	0	0	0		0	0		0	0	0	0	0	0	0		0.0001	0	0.262172	0		NA	negative regulation of myoblast proliferation, positive regulation of muscle cell differentiation, positive regulation of myoblast differentiation, positive regulation of myoblast fusion, positive regulation of skeletal muscle fiber development, positive regulation of skeletal muscle tissue regeneration, positive regulation of transcription from RNA polymerase II promoter, positive regulation of …	NA	cardiac muscle cell differentiation, cellular response to estradiol stimulus, cellular response to glucocorticoid stimulus, cellular response to oxygen levels, cellular response to starvation, histone H3 acetylation, histone H4 acetylation, myoblast differentiation, myoblast fate determination, myoblast fusion, myotube differentiation involved in skeletal muscle regeneration, skeletal muscle cell…	cardiac muscle cell differentiation, multicellular organism development, muscle organ development, myoblast differentiation, myoblast fate determination, myoblast fusion, myotube differentiation involved in skeletal muscle regeneration, skeletal muscle cell differentiation, skeletal muscle fiber development, skeletal muscle tissue development	NA	myotube differentiation involved in skeletal muscle regeneration	NA	NA	NA	histone H3 acetylation, histone H4 acetylation, transcription from RNA polymerase II promoter, transcription, DNA-templated	NA	cardiac muscle cell differentiation, skeletal muscle cell differentiation, skeletal muscle fiber adaptation, skeletal muscle fiber development	NA	NA
NADH dehydrogenase [ubiquinone] iron-sulfur protein 2, mitochondrial OS=Mus musculus GN=Ndufs2 PE=1 SV=1	642	TRUE	NDUS2_MOUSE	53 kDa	NA	Mus musculus		0	0	0	0	0	0	0	0	0	0		0	0		0	0	0.0001	0	0	0	0		0.0001	0	0.113131	0		NA	NA	NA	NA	NA	NA	NA	NA	NA	NA	oxidation-reduction process	NA	NA	NA	NA
NADH dehydrogenase [ubiquinone] iron-sulfur protein 3, mitochondrial OS=Mus musculus GN=Ndufs3 PE=1 SV=2	1158	TRUE	NDUS3_MOUSE	30 kDa	NA	Mus musculus		0	0	0	0	0	0	0	0	0	0		0	0		0	0	0	0	0	0	0		0	0	0	0		NA	negative regulation of cell growth, negative regulation of intrinsic apoptotic signaling pathway	NA	cellular respiration, reactive oxygen species metabolic process	substantia nigra development	NA	NA	NA	NA	NA	cellular respiration, oxidation-reduction process, reactive oxygen species metabolic process	NA	substantia nigra development	NA	NA
Neurabin-2 OS=Mus musculus GN=Ppp1r9b PE=1 SV=1	1511	TRUE	NEB2_MOUSE	90 kDa	NA	Mus musculus		0	0	0	0	0	0	0	0	0	0		0	0		0	0	0	0	0	0	0		0	0	#DIV/0!	0		NA	calcium-mediated signaling, modulation of synaptic transmission, negative regulation of cell growth, negative regulation of phosphoprotein phosphatase activity, positive regulation of cellular protein localization, positive regulation of establishment of protein localization to plasma membrane, positive regulation of protein localization to actin cortical patch, regulation of cell proliferation, …	NA	actin cytoskeleton organization, actin filament depolymerization, actin filament organization, calcium-mediated signaling, cell differentiation, cell migration, cellular response to drug, cellular response to epidermal growth factor stimulus, cellular response to estradiol stimulus, cellular response to light stimulus, cellular response to morphine, cellular response to organic cyclic compound, c…	aging, cell differentiation, cerebral cortex development, dendrite development, developmental process involved in reproduction, hippocampus development, multicellular organism development, nervous system development, reproductive system development	NA	NA	NA	cell migration, protein localization to actin cytoskeleton, protein localization to cell periphery	cell migration	protein phosphorylation	male mating behavior	cerebral cortex development, dendrite development, hippocampus development, learning, male mating behavior, nervous system development, reproductive system development	NA	developmental process involved in reproduction, male mating behavior
Neurofibromin OS=Mus musculus GN=Nf1 PE=1 SV=1	867	TRUE	NF1_MOUSE	320 kDa	NA	Mus musculus		0	0	0	0	0	0	0	0	0	0		0	0		0	0	0	0	0	0	0		0	0	#DIV/0!	0		NA	MAPK cascade, Ras protein signal transduction, extrinsic apoptotic signaling pathway via death domain receptors, gamma-aminobutyric acid secretion, neurotransmission, glutamate secretion, neurotransmission, negative regulation of MAP kinase activity, negative regulation of MAPK cascade, negative regulation of Rac protein signal transduction, negative regulation of Ras protein signal transduction,…	NA	MAPK cascade, Ras protein signal transduction, Schwann cell development, actin cytoskeleton organization, cellular response to heat, collagen fibril organization, extrinsic apoptotic signaling pathway via death domain receptors, forebrain astrocyte development, gamma-aminobutyric acid secretion, neurotransmission, glutamate secretion, neurotransmission, myelination in peripheral nervous system, n…	Schwann cell development, adrenal gland development, amygdala development, artery morphogenesis, brain development, camera-type eye morphogenesis, cerebral cortex development, forebrain astrocyte development, forebrain morphogenesis, heart development, liver development, metanephros development, myelination in peripheral nervous system, negative regulation of astrocyte differentiation, negative r…	gamma-aminobutyric acid secretion, neurotransmission, glutamate secretion, neurotransmission	NA	NA	gamma-aminobutyric acid secretion, neurotransmission, glutamate secretion, neurotransmission	NA	MAPK cascade	NA	Schwann cell development, adrenal gland development, amygdala development, artery morphogenesis, brain development, camera-type eye morphogenesis, cerebral cortex development, cognition, forebrain astrocyte development, forebrain morphogenesis, heart development, liver development, metanephros development, myelination in peripheral nervous system, negative regulation of astrocyte differentiation,…	pigmentation	NA
Normal mucosa of esophagus-specific gene 1 protein OS=Mus musculus GN=Nmes1 PE=1 SV=1	2010	TRUE	NMES1_MOUSE	10 kDa	NA	Mus musculus		0	0	0	0	0	0	0	0	0	0		0	0		0	0	0	0	0	0	0		0	0	#DIV/0!	0		NA	NA	NA	NA	NA	hydrogen ion transmembrane transport	NA	NA	hydrogen ion transmembrane transport	NA	oxidation-reduction process	NA	NA	NA	NA
Nuclear pore complex protein Nup85 OS=Mus musculus GN=Nup85 PE=1 SV=1	897	TRUE	NUP85_MOUSE	75 kDa	NA	Mus musculus		0	0	0	0	0	0	0	0	0	0		0	0		0	0	0	0	0	0	0		0	0	#DIV/0!	0		NA	cytokine-mediated signaling pathway, positive regulation of transcription, DNA-templated	NA	cytokine-mediated signaling pathway, lamellipodium assembly, macrophage chemotaxis	NA	mRNA export from nucleus, mRNA transport, protein import into nucleus	NA	macrophage chemotaxis	mRNA export from nucleus, mRNA transport, macrophage chemotaxis, protein import into nucleus	chemotaxis, macrophage chemotaxis	mRNA export from nucleus	NA	NA	NA	NA
Nuclear receptor subfamily 2 group C member 1 OS=Mus musculus GN=Nr2c1 PE=1 SV=3	1412	TRUE	NR2C1_MOUSE	65 kDa	NA	Mus musculus		0	0	0	0	0	0	0	0	0	0		0	0		0	0	0	0	0	0	0		0	0	#DIV/0!	0		NA	negative regulation of transcription from RNA polymerase II promoter, negative regulation of transcription, DNA-templated, positive regulation of retinoic acid receptor signaling pathway, regulation of transcription, DNA-templated, steroid hormone mediated signaling pathway	NA	steroid hormone mediated signaling pathway, transcription, DNA-templated	NA	NA	NA	NA	NA	NA	transcription, DNA-templated	NA	NA	NA	NA
Nucleus accumbens-associated protein 2 OS=Mus musculus GN=Nacc2 PE=2 SV=1	907	TRUE	NACC2_MOUSE	63 kDa	NA	Mus musculus		0	0	0	0	0	0	0	0	0	0		0	0		0	0	0	0	0	0	0		0	0	0	0		NA	negative regulation of G1/S transition of mitotic cell cycle by negative regulation of transcription from RNA polymerase II promoter, negative regulation of cell proliferation, negative regulation of transcription, DNA-templated, positive regulation of intrinsic apoptotic signaling pathway in response to DNA damage, posttranscriptional regulation of gene expression	NA	histone deacetylation, protein homooligomerization	NA	NA	NA	NA	cellular protein complex localization	NA	histone deacetylation	NA	NA	NA	NA
O-acetyl-ADP-ribose deacetylase MACROD1 OS=Mus musculus GN=Macrod1 PE=1 SV=2	776	TRUE	MACD1_MOUSE	35 kDa	NA	Mus musculus		0	0	0	0	0	0	0	0	0	0		0	0		0	0	0.0001	0	0	0	0		0.0001	0	0	0		NA	NA	NA	cellular response to DNA damage stimulus, protein de-ADP-ribosylation, purine nucleoside metabolic process	NA	NA	NA	NA	NA	NA	protein de-ADP-ribosylation, purine nucleoside metabolic process	NA	NA	NA	NA
Oxidation resistance protein 1 OS=Mus musculus GN=Oxr1 PE=1 SV=3	492	TRUE	OXR1_MOUSE	96 kDa	NA	Mus musculus		0	0	0	0	0	0	0	0	0	0		0	0		0	0	0	0.0001	0	0	0		0.0001	0	0	0		NA	negative regulation of cellular response to oxidative stress, negative regulation of neuron apoptotic process, negative regulation of oxidative stress-induced neuron death, negative regulation of peptidyl-cysteine S-nitrosylation	NA	cellular response to hydroperoxide, neuron apoptotic process	NA	NA	NA	NA	NA	NA	oxidation-reduction process	NA	adult walking behavior	NA	NA
P2X purinoceptor 3 OS=Mus musculus GN=P2rx3 PE=2 SV=1	1424	TRUE	P2RX3_MOUSE	44 kDa	NA	Mus musculus		0	0	0	0	0	0	0	0	0	0		0	0		0	0	0	0	0	0	0		0	0	#DIV/0!	0		NA	neuronal action potential, positive regulation of sensory perception of pain, purinergic nucleotide receptor signaling pathway, regulation of synaptic plasticity	NA	neuromuscular synaptic transmission, neuronal action potential, protein homooligomerization, purinergic nucleotide receptor signaling pathway	NA	cation transmembrane transport, cation transport	NA	NA	cation transmembrane transport, cation transport	NA	NA	NA	behavioral response to formalin induced pain, behavioral response to pain, neuronal action potential, peristalsis, sensory perception of taste, urinary bladder smooth muscle contraction	NA	NA
Paired box protein Pax-7 OS=Mus musculus GN=Pax7 PE=1 SV=2	964	TRUE	PAX7_MOUSE	55 kDa	NA	Mus musculus		0	0	0	0	0	0	0	0	0	0		0	0		0	0	0	0	0	0	0		0	0	#DIV/0!	0		NA	positive regulation of histone methylation, positive regulation of myoblast proliferation, positive regulation of transcription from RNA polymerase II promoter, regulation of cell fate commitment, regulation of protein binding	NA	chromatin remodeling, neuron fate commitment, skeletal muscle satellite cell commitment, spinal cord association neuron differentiation, transcription, DNA-templated	animal organ morphogenesis, cartilage development, dorsal/ventral neural tube patterning, embryonic skeletal system development, multicellular organism development, muscle organ development, muscle tissue morphogenesis, neuron fate commitment, skeletal muscle satellite cell commitment, skeletal muscle tissue development, skeletal muscle tissue regeneration, spinal cord association neuron differen…	NA	skeletal muscle tissue regeneration	NA	NA	NA	transcription, DNA-templated	NA	animal organ morphogenesis, cartilage development, dorsal/ventral neural tube patterning, embryonic skeletal system development, muscle tissue morphogenesis, neuron fate commitment, skeletal muscle satellite cell commitment, skeletal muscle tissue development, spinal cord association neuron differentiation	NA	NA
Peptidyl-prolyl cis-trans isomerase-like 4 OS=Mus musculus GN=Ppil4 PE=1 SV=2	1887	TRUE	PPIL4_MOUSE	57 kDa	NA	Mus musculus		0	0	0	0	0	0	0	0	0	0		0	0		0	0	0	0	0	0	0		0	0	#DIV/0!	0		NA	NA	NA	protein folding, protein peptidyl-prolyl isomerization	NA	NA	NA	NA	NA	NA	protein peptidyl-prolyl isomerization	NA	NA	NA	NA
Peroxisome proliferator-activated receptor gamma coactivator 1-beta OS=Mus musculus GN=Ppargc1b PE=1 SV=1	1886	TRUE	PRGC2_MOUSE	112 kDa	NA	Mus musculus		0	0	0	0	0	0	0	0	0	0		0	0		0	0	0	0	0	0	0		0	0	0	0		NA	intracellular estrogen receptor signaling pathway, negative regulation of transcription, DNA-templated, positive regulation of alkaline phosphatase activity, positive regulation of bone resorption, positive regulation of osteoclast differentiation, positive regulation of phosphorylation, positive regulation of receptor activity, positive regulation of sequence-specific DNA binding transcription f…	NA	actin filament organization, cellular response to reactive oxygen species, intracellular estrogen receptor signaling pathway, mitochondrion organization, transcription from mitochondrial promoter, transcription, DNA-templated	bone trabecula formation	NA	NA	NA	NA	NA	transcription from mitochondrial promoter, transcription, DNA-templated	NA	bone trabecula formation, ossification	NA	NA
Persulfide dioxygenase ETHE1, mitochondrial OS=Mus musculus GN=Ethe1 PE=1 SV=2	840	TRUE	ETHE1_MOUSE	28 kDa	NA	Mus musculus		0	0	0	0	0	0	0	0	0	0		0	0		0	0	0.0001	0	0	0	0		0.0001	0	0	0		NA	NA	NA	glutathione metabolic process, hydrogen sulfide metabolic process	NA	NA	NA	NA	NA	NA	glutathione metabolic process, hydrogen sulfide metabolic process, oxidation-reduction process	NA	NA	NA	NA
PHD finger protein 11 OS=Mus musculus GN=Phf11 PE=2 SV=1	2060	TRUE	PHF11_MOUSE	38 kDa	NA	Mus musculus		0	0	0	0	0	0	0	0	0	0		0	0		0	0	0	0	0	0	0		0	0	0	0		NA	regulation of transcription, DNA-templated	NA	transcription, DNA-templated	NA	NA	NA	NA	NA	NA	transcription, DNA-templated	NA	NA	NA	NA
Pituitary-specific positive transcription factor 1 OS=Mus musculus GN=Pou1f1 PE=1 SV=1	2045	TRUE	PIT1_MOUSE	33 kDa	NA	Mus musculus		0	0	0	0	0	0	0	0	0	0		0	0		0	0	0	0	0	0	0		0	0	#DIV/0!	0		NA	negative regulation of transcription from RNA polymerase II promoter, positive regulation of cell proliferation, positive regulation of inositol trisphosphate biosynthetic process, positive regulation of multicellular organism growth, positive regulation of transcription from RNA polymerase II promoter, positive regulation of transcription, DNA-templated, regulation of insulin-like growth factor …	NA	B cell differentiation, cell fate specification, somatotropin secreting cell development, somatotropin secreting cell differentiation, transcription from RNA polymerase II promoter, transcription, DNA-templated	B cell differentiation, adenohypophysis development, cell fate specification, determination of adult lifespan, pituitary gland development, somatotropin secreting cell development, somatotropin secreting cell differentiation	nuclear transport	NA	B cell differentiation	nuclear transport	NA	transcription from RNA polymerase II promoter, transcription, DNA-templated	NA	B cell differentiation, determination of adult lifespan, somatotropin secreting cell development, somatotropin secreting cell differentiation	NA	NA
Poly [ADP-ribose] polymerase 12 OS=Mus musculus GN=Parp12 PE=1 SV=3	1976	TRUE	PAR12_MOUSE	80 kDa	NA	Mus musculus		0	0	0	0	0	0	0	0	0	0		0	0		0	0	0	0	0	0	0		0	0	#DIV/0!	0		NA	NA	NA	NA	NA	NA	NA	NA	NA	NA	NA	NA	NA	NA	NA
Polymerase delta-interacting protein 2 OS=Mus musculus GN=Poldip2 PE=1 SV=1	456	TRUE	PDIP2_MOUSE	42 kDa	NA	Mus musculus		0	0	0	0	0	0	0	0	0	0		0	0		0	0	0.0001	0	0	0	0		0.0001	0	0	0		NA	negative regulation of macroautophagy, positive regulation of mitotic cell cycle	NA	mitochondrion morphogenesis	mitochondrion morphogenesis	NA	NA	NA	NA	NA	NA	NA	NA	NA	NA
Probable 28S rRNA (cytosine-C(5))-methyltransferase OS=Mus musculus GN=Nsun5 PE=2 SV=2	1804	TRUE	NSUN5_MOUSE	51 kDa	NA	Mus musculus		0	0	0	0	0	0	0	0	0	0		0	0		0	0	0	0	0	0	0		0	0	#DIV/0!	0		NA	NA	NA	rRNA base methylation, rRNA processing	NA	NA	NA	NA	NA	NA	methylation, rRNA base methylation	NA	NA	NA	NA
Proliferation marker protein Ki-67 OS=Mus musculus GN=Mki67 PE=1 SV=1	868	TRUE	KI67_MOUSE	351 kDa	NA	Mus musculus		0	0	0	0	0	0	0	0	0	0		0	0		0	0	0	0	0	0	0		0	0	#DIV/0!	0		NA	regulation of chromatin organization, regulation of chromosome segregation, regulation of mitotic nuclear division	NA	DNA metabolic process, cell cycle, cellular response to heat, meiotic nuclear division	animal organ regeneration, hepatocyte proliferation	NA	NA	NA	NA	NA	DNA metabolic process, hyaluronan metabolic process	NA	animal organ regeneration, hepatocyte proliferation	NA	meiotic nuclear division
Prolyl endopeptidase OS=Mus musculus GN=Prep PE=1 SV=1	2100	TRUE	PPCE_MOUSE	81 kDa	NA	Mus musculus		0	0	0	0	0	0	0	0	0	0		0	0		0	0	0	0	0	0	0		0	0	#DIV/0!	0		NA	NA	NA	NA	NA	NA	NA	NA	NA	NA	proteolysis	NA	NA	NA	NA
Protein angel homolog 2 OS=Mus musculus GN=Angel2 PE=1 SV=1	722	TRUE	ANGE2_MOUSE	62 kDa	NA	Mus musculus		0	0	0	0	0	0	0	0	0	0		0	0		0	0	0.0001	0	0	0	0		0.0001	0	0	0		NA	3'-UTR-mediated mRNA stabilization, negative regulation of mitotic cell cycle	NA	NA	NA	NA	NA	NA	NA	NA	NA	NA	NA	NA	NA
Protein arginine N-methyltransferase 5 OS=Mus musculus GN=Prmt5 PE=1 SV=3	647	TRUE	ANM5_MOUSE	73 kDa	NA	Mus musculus		0	0	0	0	0	0	0	0	0	0		0	0		0	0	0	0	0	0	0		0	0	#DIV/0!	0		NA	circadian regulation of gene expression, negative regulation of transcription from RNA polymerase II promoter, positive regulation of adenylate cyclase-inhibiting dopamine receptor signaling pathway, regulation of transcription, DNA-templated	NA	DNA-templated transcription, termination, Golgi ribbon formation, covalent chromatin modification, endothelial cell activation, histone H4-R3 methylation, peptidyl-arginine N-methylation, peptidyl-arginine methylation, peptidyl-arginine methylation, to symmetrical-dimethyl arginine, spliceosomal snRNP assembly, transcription, DNA-templated	NA	NA	NA	NA	NA	NA	DNA-templated transcription, termination, covalent chromatin modification, histone H4-R3 methylation, methylation, peptidyl-arginine N-methylation, peptidyl-arginine methylation, to symmetrical-dimethyl arginine, spliceosomal snRNP assembly, transcription, DNA-templated	NA	circadian regulation of gene expression	NA	NA
Protein atonal homolog 8 OS=Mus musculus GN=Atoh8 PE=1 SV=1	1766	TRUE	ATOH8_MOUSE	35 kDa	NA	Mus musculus		0	0	0	0	0	0	0	0	0	0		0	0		0	0	0	0	0	0	0		0	0	#DIV/0!	0		NA	SMAD protein signal transduction, negative regulation of endothelial cell proliferation, negative regulation of transcription, DNA-templated, positive regulation of endothelial cell differentiation, positive regulation of endothelial cell migration, positive regulation of transcription, DNA-templated, regulation of transcription, DNA-templated	NA	SMAD protein signal transduction, cell differentiation, transcription, DNA-templated	cell differentiation, formation of primary germ layer, multicellular organism development, nervous system development, tube formation	NA	NA	NA	NA	NA	transcription, DNA-templated	NA	formation of primary germ layer, multicellular organism development, nervous system development, tube formation	NA	NA
Protein FAM71B OS=Mus musculus GN=Fam71b PE=3 SV=3	1572	TRUE	FA71B_MOUSE	69 kDa	NA	Mus musculus		0	0	0	0	0	0	0	0	0	0		0	0		0	0	0	0	0	0	0		0	0	#DIV/0!	0		NA	NA	NA	NA	NA	NA	NA	NA	NA	NA	NA	NA	NA	NA	NA
Protein FAM71B OS=Mus musculus GN=Fam71b PE=3 SV=3	1572	TRUE	FA71B_MOUSE	69 kDa	NA	Mus musculus		0	0	0	0	0	0	0	0	0	0		0	0		0	0	0	0	0	0	0		0	0	#DIV/0!	0		NA	NA	NA	NA	NA	NA	NA	NA	NA	NA	NA	NA	NA	NA	NA
Protein FAM76B OS=Mus musculus GN=Fam76b PE=1 SV=1	1997	TRUE	FA76B_MOUSE	39 kDa	NA	Mus musculus		0	0	0	0	0	0	0	0	0	0		0	0		0	0	0	0	0	0	0		0	0	#DIV/0!	0		NA	NA	NA	protein desumoylation	NA	NA	NA	NA	NA	NA	protein desumoylation	NA	NA	NA	NA
Protein flightless-1 homolog OS=Mus musculus GN=Flii PE=1 SV=1	1269	TRUE	FLII_MOUSE	145 kDa	NA	Mus musculus		0	0	0	0	0	0	0	0	0	0		0	0		0	0	0	0	0	0	0		0	0	#DIV/0!	0		NA	regulation of transcription, DNA-templated	NA	actin cytoskeleton organization, actin filament severing, transcription, DNA-templated	multicellular organism development	NA	NA	NA	NA	NA	transcription, DNA-templated	NA	multicellular organism development	NA	NA
Protein polybromo-1 OS=Mus musculus GN=Pbrm1 PE=1 SV=4	1576	TRUE	PB1_MOUSE	187 kDa	NA	Mus musculus		0	0	0	0	0	0	0	0	0	0		0	0		0	0	0	0	0	0	0		0	0	0.734568	0		NA	negative regulation of cell proliferation, positive regulation of transcription, DNA-templated, regulation of transcription, DNA-templated	NA	cardiac vascular smooth muscle cell development, covalent chromatin modification, epicardium-derived cardiac endothelial cell differentiation, transcription, DNA-templated, vasculogenesis involved in coronary vascular morphogenesis	cardiac vascular smooth muscle cell development, epicardium-derived cardiac endothelial cell differentiation, heart development, heart morphogenesis, placenta development, vasculogenesis involved in coronary vascular morphogenesis	NA	NA	NA	NA	NA	covalent chromatin modification, transcription, DNA-templated	NA	blood vessel remodeling, cardiac vascular smooth muscle cell development, epicardium-derived cardiac endothelial cell differentiation, heart development, heart morphogenesis, placenta development, vasculogenesis involved in coronary vascular morphogenesis	NA	placenta development
Protein S100-A3 OS=Mus musculus GN=S100a3 PE=2 SV=1	1625	TRUE	S10A3_MOUSE	12 kDa	NA	Mus musculus		0	0	0	0	0	0	0	0	0	0		0	0		0	0	0	0	0	0	0		0	0	#DIV/0!	0		NA	NA	NA	NA	NA	NA	NA	NA	NA	NA	NA	NA	NA	NA	NA
Protein Smaug homolog 2 OS=Mus musculus GN=Samd4b PE=1 SV=1	2175	TRUE	SMAG2_MOUSE	75 kDa	NA	Mus musculus		0	0	0	0	0	0	0	0	0	0		0	0		0	0	0	0	0	0	0		0	0	#DIV/0!	0		NA	negative regulation of translation, nuclear-transcribed mRNA poly(A) tail shortening, regulation of mRNA stability, regulation of transcription, DNA-templated	NA	cerebellar neuron development, nuclear-transcribed mRNA poly(A) tail shortening, transcription, DNA-templated	cerebellar neuron development	NA	NA	NA	NA	NA	nuclear-transcribed mRNA poly(A) tail shortening, transcription, DNA-templated	NA	cerebellar neuron development	NA	NA
Pumilio homolog 2 OS=Mus musculus GN=Pum2 PE=1 SV=2	1532	TRUE	PUM2_MOUSE	114 kDa	NA	Mus musculus		0	0	0	0	0	0	0	0	0	0		0	0		0	0	0	0	0	0	0		0	0	#DIV/0!	0		NA	positive regulation of RIG-I signaling pathway, positive regulation of gene silencing by miRNA, regulation of chromosome segregation, regulation of mRNA stability, regulation of translation	NA	stress granule assembly	NA	NA	NA	NA	NA	NA	NA	NA	NA	NA	NA
Putative ATP-dependent RNA helicase DHX30 OS=Mus musculus GN=Dhx30 PE=1 SV=1	1157	TRUE	DHX30_MOUSE	137 kDa	NA	Mus musculus		0	0	0	0	0	0	0	0	0	0		0	0		0	0	0	0	0	0	0		0	0	0.518519	0		NA	NA	NA	RNA processing, mitochondrial large ribosomal subunit assembly	NA	NA	NA	NA	NA	NA	RNA processing	NA	NA	NA	NA
RE1-silencing transcription factor OS=Mus musculus GN=Rest PE=1 SV=2	1081	TRUE	REST_MOUSE	118 kDa	NA	Mus musculus		0	0	0	0	0	0	0	0	0	0		0	0		0	0	0	0	0	0	0		0	0	1.55556	0		NA	negative regulation by host of viral transcription, negative regulation of aldosterone biosynthetic process, negative regulation of amniotic stem cell differentiation, negative regulation of calcium ion-dependent exocytosis, negative regulation of cell proliferation, negative regulation of cortisol biosynthetic process, negative regulation of dense core granule biogenesis, negative regulation of …	NA	cardiac muscle cell myoblast differentiation, cellular response to drug, cellular response to electrical stimulus, cellular response to glucocorticoid stimulus, hematopoietic progenitor cell differentiation, histone H4 deacetylation, negative regulation of neurogenesis, negative regulation of neuron differentiation, potassium ion transmembrane transport, transcription from RNA polymerase II promo…	cardiac muscle cell myoblast differentiation, hematopoietic progenitor cell differentiation, negative regulation of neurogenesis, negative regulation of neuron differentiation	potassium ion transmembrane transport	NA	hematopoietic progenitor cell differentiation	potassium ion transmembrane transport	NA	histone H4 deacetylation, transcription from RNA polymerase II promoter	negative regulation by host of viral transcription	cardiac muscle cell myoblast differentiation, hematopoietic progenitor cell differentiation, negative regulation of neurogenesis, negative regulation of neuron differentiation	NA	NA
Regulator of G-protein signaling 8 OS=Mus musculus GN=Rgs8 PE=1 SV=1	627	TRUE	RGS8_MOUSE	21 kDa	NA	Mus musculus		0	0	0	0	0	0	0	0	0	0		0	0		0	0	0	0	0	0	0		0	0	#DIV/0!	0		NA	G-protein coupled acetylcholine receptor signaling pathway, G-protein coupled receptor signaling pathway, negative regulation of signal transduction, positive regulation of GTPase activity, regulation of dopamine receptor signaling pathway	NA	G-protein coupled acetylcholine receptor signaling pathway	NA	NA	NA	NA	NA	NA	NA	NA	NA	NA	NA
Ribonuclease H2 subunit B OS=Mus musculus GN=Rnaseh2b PE=1 SV=2	1761	TRUE	RNH2B_MOUSE	35 kDa	NA	Mus musculus		0	0	0	0	0	0	0	0	0	0		0	0		0	0	0	0	0	0	0		0	0	0.777778	0		NA	negative regulation of gene expression, positive regulation of fibroblast proliferation, regulation of DNA damage checkpoint, regulation of G2/M transition of mitotic cell cycle	NA	RNA catabolic process, RNA phosphodiester bond hydrolysis, endonucleolytic, ribonucleotide metabolic process	in utero embryonic development	NA	NA	NA	NA	NA	RNA catabolic process, RNA phosphodiester bond hydrolysis, endonucleolytic, ribonucleotide metabolic process	NA	in utero embryonic development	NA	NA
RNA binding protein fox-1 homolog 2 OS=Mus musculus GN=Rbfox2 PE=1 SV=2	2069	TRUE	RFOX2_MOUSE	47 kDa	NA	Mus musculus		0	0	0	0	0	0	0	0	0	0		0	0		0	0	0	0	0	0	0		0	0	#DIV/0!	0		NA	intracellular estrogen receptor signaling pathway, negative regulation of transcription, DNA-templated, regulation of RNA splicing, regulation of alternative mRNA splicing, via spliceosome, regulation of definitive erythrocyte differentiation	NA	RNA splicing, dendrite morphogenesis, intracellular estrogen receptor signaling pathway, mRNA processing, radial glia guided migration of Purkinje cell	dendrite morphogenesis, radial glia guided migration of Purkinje cell	NA	NA	NA	radial glia guided migration of Purkinje cell	radial glia guided migration of Purkinje cell	RNA splicing, mRNA processing	NA	dendrite morphogenesis, neuromuscular process controlling balance, radial glia guided migration of Purkinje cell	NA	NA
RNA polymerase II elongation factor ELL2 OS=Mus musculus GN=Ell2 PE=1 SV=2	2150	TRUE	ELL2_MOUSE	72 kDa	NA	Mus musculus		0	0	0	0	0	0	0	0	0	0		0	0		0	0	0	0	0	0	0		0	0	0	0		NA	positive regulation of transcription elongation from RNA polymerase II promoter	NA	snRNA transcription from RNA polymerase II promoter, transcription elongation from RNA polymerase II promoter	NA	NA	NA	NA	NA	NA	snRNA transcription from RNA polymerase II promoter, transcription elongation from RNA polymerase II promoter	NA	NA	NA	NA
RNA polymerase-associated protein CTR9 homolog OS=Mus musculus GN=Ctr9 PE=1 SV=2	1969	TRUE	CTR9_MOUSE	133 kDa	NA	Mus musculus		0	0	0	0	0	0	0	0	0	0		0	0		0	0	0	0	0	0	0		0	0	#DIV/0!	0		NA	JAK-STAT cascade, Wnt signaling pathway, interleukin-6-mediated signaling pathway, negative regulation of mRNA polyadenylation, negative regulation of myeloid cell differentiation, negative regulation of transcription from RNA polymerase II promoter, positive regulation of histone H2B ubiquitination, positive regulation of histone H3-K4 methylation, positive regulation of histone H3-K79 methylati…	NA	JAK-STAT cascade, Wnt signaling pathway, cellular response to lipopolysaccharide, endodermal cell fate commitment, histone H2B ubiquitination, histone H3-K4 trimethylation, histone modification, histone monoubiquitination, inner cell mass cell differentiation, interleukin-6-mediated signaling pathway, transcription, DNA-templated, trophectodermal cell differentiation	blastocyst growth, endodermal cell fate commitment, inner cell mass cell differentiation, stem cell population maintenance, trophectodermal cell differentiation	NA	blastocyst growth	NA	NA	NA	histone H2B ubiquitination, histone H3-K4 trimethylation, histone modification, histone monoubiquitination, transcription, DNA-templated	cellular response to lipopolysaccharide	blastocyst growth, endodermal cell fate commitment, inner cell mass cell differentiation, stem cell population maintenance, trophectodermal cell differentiation	NA	NA
RNA-binding protein 28 OS=Mus musculus GN=Rbm28 PE=1 SV=4	590	TRUE	RBM28_MOUSE	84 kDa	NA	Mus musculus		0	0	0	0	0	0	0	0	0	0		0	0		0	0	0.0001	0	0	0	0		0.0001	0	0.355281	0		NA	NA	NA	RNA splicing, mRNA processing	NA	NA	NA	NA	NA	NA	RNA splicing, mRNA processing	NA	NA	NA	NA
RNA-binding protein NOB1 OS=Mus musculus GN=Nob1 PE=1 SV=1	1702	TRUE	NOB1_MOUSE	45 kDa	NA	Mus musculus		0	0	0	0	0	0	0	0	0	0		0	0		0	0	0	0	0	0	0		0	0	#DIV/0!	0		NA	NA	NA	RNA phosphodiester bond hydrolysis, endonucleolytic, cleavage involved in rRNA processing, maturation of SSU-rRNA	NA	NA	NA	NA	NA	NA	RNA phosphodiester bond hydrolysis, endonucleolytic, cleavage involved in rRNA processing, maturation of SSU-rRNA	NA	visual perception	NA	NA
Sal-like protein 4 OS=Mus musculus GN=Sall4 PE=1 SV=2	2063	TRUE	SALL4_MOUSE	113 kDa	NA	Mus musculus		0	0	0	0	0	0	0	0	0	0		0	0		0	0	0	0	0	0	0		0	0	#DIV/0!	0		NA	negative regulation of transcription from RNA polymerase II promoter, positive regulation of transcription from RNA polymerase II promoter, regulation of transcription, DNA-templated, signal transduction	NA	signal transduction, transcription, DNA-templated	embryonic limb morphogenesis, heart development, in utero embryonic development, inner cell mass cell proliferation, neural tube closure, neural tube development, stem cell population maintenance, tissue development, ventricular septum development	NA	inner cell mass cell proliferation	NA	NA	NA	transcription, DNA-templated	NA	embryonic limb morphogenesis, heart development, inner cell mass cell proliferation, neural tube closure, neural tube development, stem cell population maintenance, ventricular septum development	NA	NA
Serine/threonine-protein kinase ICK OS=Mus musculus GN=Ick PE=1 SV=2	1230	TRUE	ICK_MOUSE	71 kDa	NA	Mus musculus		0	0	0	0	0	0	0	0	0	0		0	0		0	0	0	0	0	0	0		0	0	0	0		NA	intracellular signal transduction	NA	cell projection organization, cilium assembly, intracellular signal transduction, intraciliary anterograde transport, intraciliary retrograde transport, phosphorylation, protein phosphorylation	multicellular organism development	intraciliary anterograde transport, intraciliary retrograde transport	NA	NA	intraciliary anterograde transport, intraciliary retrograde transport	NA	phosphorylation, protein phosphorylation	NA	multicellular organism development	NA	NA
Serine/threonine-protein kinase Nek10 OS=Mus musculus GN=Nek10 PE=2 SV=2	749	TRUE	NEK10_MOUSE	126 kDa	NA	Mus musculus		0	0	0	0	0	0	0	0	0	0		0	0		0	0	0	0	0	0	0		0	0	#DIV/0!	0		NA	NA	NA	chromosome segregation, microtubule-based process, phosphorylation, protein phosphorylation	NA	NA	NA	NA	NA	NA	phosphorylation, protein phosphorylation	NA	NA	NA	NA
Serine/threonine-protein phosphatase 4 regulatory subunit 2 OS=Mus musculus GN=Ppp4r2 PE=1 SV=1	1759	TRUE	PP4R2_MOUSE	46 kDa	NA	Mus musculus		0	0	0	0	0	0	0	0	0	0		0	0		0	0	0	0	0	0	0		0	0	#DIV/0!	0		NA	regulation of catalytic activity, regulation of double-strand break repair via homologous recombination	NA	RNA splicing, hematopoietic progenitor cell differentiation, mRNA processing	hematopoietic progenitor cell differentiation	NA	NA	hematopoietic progenitor cell differentiation	NA	NA	RNA splicing, mRNA processing	NA	hematopoietic progenitor cell differentiation	NA	NA
Single-minded homolog 1 OS=Mus musculus GN=Sim1 PE=1 SV=3	1488	TRUE	SIM1_MOUSE	86 kDa	TRUE	Mus musculus		0	0	0	0	0	0	0	0	0	0		0	0		0	0	0	0	0	0	0		0	0	#DIV/0!	0		NA	regulation of transcription from RNA polymerase II promoter, regulation of transcription, DNA-templated	NA	cell differentiation, transcription, DNA-templated	cell differentiation, multicellular organism development, nervous system development, ureteric bud development	NA	NA	NA	NA	NA	transcription, DNA-templated	NA	nervous system development, ureteric bud development	NA	NA
Smad nuclear-interacting protein 1 OS=Mus musculus GN=Snip1 PE=1 SV=1	2011	TRUE	SNIP1_MOUSE	44 kDa	NA	Mus musculus		0	0	0	0	0	0	0	0	0	0		0	0		0	0	0	0	0	0	0		0	0	0	0		NA	I-kappaB kinase/NF-kappaB signaling, gene silencing by RNA, positive regulation of protein targeting to mitochondrion, production of miRNAs involved in gene silencing by miRNA, regulation of transcription, DNA-templated	NA	I-kappaB kinase/NF-kappaB signaling, gene silencing by RNA, production of miRNAs involved in gene silencing by miRNA	NA	NA	NA	NA	NA	NA	production of miRNAs involved in gene silencing by miRNA	NA	NA	NA	NA
Sororin OS=Mus musculus GN=Cdca5 PE=1 SV=1	1206	TRUE	CDCA5_MOUSE	29 kDa	NA	Mus musculus		0	0	0	0	0	0	0	0	0	0		0	0		0	0	0	0	0	0	0		0	0	#DIV/0!	0		NA	positive regulation of cell cycle phase transition, positive regulation of exit from mitosis, regulation of cohesin loading	NA	G1/S transition of mitotic cell cycle, cell cycle, cell division, double-strand break repair, mitotic chromosome condensation, mitotic metaphase plate congression, mitotic nuclear division, mitotic sister chromatid cohesion	NA	mitotic metaphase plate congression	NA	NA	mitotic metaphase plate congression	NA	double-strand break repair	NA	NA	NA	NA
Sperm-associated antigen 5 OS=Mus musculus GN=Spag5 PE=1 SV=1	569	TRUE	SPAG5_MOUSE	130 kDa	NA	Mus musculus		0	0	0	0	0	0	0	0	0	0		0	0		0	0	0	0	0	0	0		0	0	1.55556	0		NA	regulation of attachment of spindle microtubules to kinetochore	NA	cell cycle, cell division, chromosome segregation, establishment of spindle orientation, mitotic nuclear division, mitotic sister chromatid segregation, spindle organization	NA	establishment of spindle orientation	NA	NA	establishment of spindle orientation, protein localization to centrosome	NA	NA	NA	NA	NA	NA
SPRY domain-containing protein 4 OS=Mus musculus GN=Spryd4 PE=1 SV=1	470	TRUE	SPRY4_MOUSE	23 kDa	NA	Mus musculus		0	0	0	0	0	0	0	0	0	0		0	0		0	0	0.0001	0	0	0	0		0.0001	0	0	0		NA	NA	NA	NA	NA	NA	NA	NA	NA	NA	NA	NA	NA	NA	NA
SRA stem-loop-interacting RNA-binding protein, mitochondrial OS=Mus musculus GN=Slirp PE=1 SV=2	686	TRUE	SLIRP_MOUSE	13 kDa	NA	Mus musculus		0	0	0	0	0	0	0	0	0	0		0	0		0	0	0.0001	0	0	0	0		0.0001	0	0	0		NA	negative regulation of mitochondrial RNA catabolic process, regulation of transcription, DNA-templated	NA	flagellated sperm motility, mitochondrion morphogenesis, spermatid development, transcription, DNA-templated	mitochondrion morphogenesis, spermatid development	NA	NA	NA	flagellated sperm motility	flagellated sperm motility	transcription, DNA-templated	single fertilization, spermatid development	spermatid development	NA	single fertilization, spermatid development
Structure-specific endonuclease subunit SLX4 OS=Mus musculus GN=Slx4 PE=1 SV=1	916	TRUE	SLX4_MOUSE	172 kDa	NA	Mus musculus		0	0	0	0	0	0	0	0	0	0		0	0		0	0	0	0	0	0	0		0	0	#DIV/0!	0		NA	positive regulation of catalytic activity, positive regulation of t-circle formation, t-circle formation	NA	DNA double-strand break processing involved in repair via single-strand annealing, DNA recombination, DNA replication, cellular response to DNA damage stimulus, double-strand break repair via homologous recombination, interstrand cross-link repair, meiotic DNA double-strand break processing, nucleotide-excision repair, resolution of meiotic recombination intermediates, response to intra-S DNA dam…	NA	NA	NA	NA	NA	NA	DNA double-strand break processing involved in repair via single-strand annealing, DNA replication, double-strand break repair via homologous recombination, interstrand cross-link repair, meiotic DNA double-strand break processing, nucleotide-excision repair, resolution of meiotic recombination intermediates, t-circle formation	NA	NA	NA	meiotic DNA double-strand break processing, resolution of meiotic recombination intermediates
SWI/SNF-related matrix-associated actin-dependent regulator of chromatin subfamily D member 3 OS=Mus musculus GN=Smarcd3 PE=1 SV=2	1768	TRUE	SMRD3_MOUSE	55 kDa	NA	Mus musculus		0	0	0	0	0	0	0	0	0	0		0	0		0	0	0	0	0	0	0		0	0	#DIV/0!	0		NA	positive regulation of G2/M transition of mitotic cell cycle, positive regulation of neuroblast proliferation, positive regulation of smooth muscle cell differentiation, positive regulation of transcription, DNA-templated, regulation of protein binding	NA	chromatin remodeling, covalent chromatin modification, muscle cell differentiation, nucleosome disassembly, positive regulation of neuroblast proliferation, transcription, DNA-templated	cardiac right ventricle formation, heart morphogenesis, muscle cell differentiation, nervous system development, neural retina development, positive regulation of neuroblast proliferation, secondary heart field specification	NA	NA	NA	NA	NA	covalent chromatin modification, transcription, DNA-templated	NA	cardiac right ventricle formation, heart morphogenesis, neural retina development, positive regulation of neuroblast proliferation, secondary heart field specification	NA	NA
Synaptonemal complex protein 1 OS=Mus musculus GN=Sycp1 PE=1 SV=2	865	TRUE	SYCP1_MOUSE	116 kDa	NA	Mus musculus		0	0	0	0	0	0	0	0	0	0		0	0		0	0	0	0	0	0	0		0.0001	0	0.448211	0		NA	regulation of protein localization	NA	cell cycle, cell division, chiasma assembly, lateral element assembly, meiotic DNA repair synthesis, meiotic cell cycle, reciprocal meiotic recombination, sperm chromatin condensation, synapsis, synaptonemal complex assembly	sperm chromatin condensation	NA	NA	NA	NA	NA	chiasma assembly, meiotic DNA repair synthesis	sperm chromatin condensation, spermatogenesis	sperm chromatin condensation, spermatogenesis	NA	chiasma assembly, lateral element assembly, meiotic DNA repair synthesis, meiotic cell cycle, reciprocal meiotic recombination, sperm chromatin condensation, spermatogenesis, synapsis, synaptonemal complex assembly
Testis-specific Y-encoded-like protein 4 OS=Mus musculus GN=Tspyl4 PE=1 SV=1	2050	TRUE	TSYL4_MOUSE	45 kDa	NA	Mus musculus		0	0	0	0	0	0	0	0	0	0		0	0		0	0	0	0	0	0	0		0	0	#DIV/0!	0		NA	NA	NA	nucleosome assembly	NA	NA	NA	NA	NA	NA	NA	NA	NA	NA	NA
THO complex subunit 5 homolog OS=Mus musculus GN=Thoc5 PE=1 SV=2	1227	TRUE	THOC5_MOUSE	79 kDa	NA	Mus musculus		0	0	0	0	0	0	0	0	0	0		0	0		0	0	0	0	0	0	0		0	0	#DIV/0!	0		NA	negative regulation of DNA damage checkpoint, negative regulation of macrophage differentiation, positive regulation of DNA-templated transcription, elongation, regulation of mRNA export from nucleus, regulation of stem cell division	NA	RNA splicing, cell morphogenesis, mRNA processing, monocyte differentiation, stem cell division, viral mRNA export from host cell nucleus	blastocyst development, cell morphogenesis, monocyte differentiation, primitive hemopoiesis	mRNA export from nucleus, mRNA transport, viral mRNA export from host cell nucleus	NA	monocyte differentiation, primitive hemopoiesis	mRNA export from nucleus, mRNA transport, viral mRNA export from host cell nucleus	NA	RNA splicing, mRNA export from nucleus, mRNA processing, viral mRNA export from host cell nucleus	viral mRNA export from host cell nucleus	blastocyst development, monocyte differentiation, primitive hemopoiesis	NA	NA
Threonine synthase-like 1 OS=Mus musculus GN=Thnsl1 PE=1 SV=1	577	TRUE	THNS1_MOUSE	83 kDa	NA	Mus musculus		0	0	0	0	0	0	0	0	0	0		0	0		0	0	0.0001	0	0	0	0		0.0001	0	0	0		NA	NA	NA	threonine biosynthetic process	NA	NA	NA	NA	NA	NA	threonine biosynthetic process	NA	NA	NA	NA
Thymidylate kinase OS=Mus musculus GN=Dtymk PE=1 SV=2	570	TRUE	KTHY_MOUSE	24 kDa	NA	Mus musculus		0	0	0	0	0	0	0	0	0	0		0	0		0	0	0.0001	0	0	0	0		0.0001	0	0	0		NA	NA	NA	cellular response to growth factor stimulus, dTDP biosynthetic process, dTTP biosynthetic process, dUDP biosynthetic process, myoblast differentiation, nucleoside monophosphate phosphorylation, nucleotide biosynthetic process, nucleotide phosphorylation, phosphorylation	myoblast differentiation	NA	NA	NA	NA	NA	dTDP biosynthetic process, dTTP biosynthetic process, dUDP biosynthetic process, nucleoside monophosphate phosphorylation, nucleotide biosynthetic process, nucleotide phosphorylation, phosphorylation	NA	NA	NA	NA
Tight junction protein ZO-1 OS=Mus musculus GN=Tjp1 PE=1 SV=2	1374	TRUE	ZO1_MOUSE	195 kDa	NA	Mus musculus		0	0	0	0	0	0	0	0	0	0		0	0		0	0	0	0	0	0	0		0	0	0	0		cell-cell adhesion	cellular response to glucose stimulus, negative regulation of vascular permeability	NA	cellular response to glucose stimulus, establishment of endothelial intestinal barrier	blastocyst formation, establishment of endothelial intestinal barrier	NA	NA	NA	NA	NA	NA	response to lipopolysaccharide	blastocyst formation, negative regulation of vascular permeability, sensory perception of sound	NA	NA
Trans-2-enoyl-CoA reductase, mitochondrial OS=Mus musculus GN=Mecr PE=1 SV=2	352	TRUE	MECR_MOUSE	40 kDa	NA	Mus musculus		0	0	0	0	0	0	0	0	0	0		0	0		0	0	0.0002	0	0	0	0		0.0002	0	0	0		NA	NA	NA	fatty acid biosynthetic process	NA	NA	NA	NA	NA	NA	fatty acid biosynthetic process, fatty acid metabolic process, lipid metabolic process, oxidation-reduction process	NA	NA	NA	NA
Transcription elongation factor A protein-like 3 OS=Mus musculus GN=Tceal3 PE=1 SV=2	1493	TRUE	TCAL3_MOUSE	22 kDa	NA	Mus musculus		0	0	0	0	0	0	0	0	0	0		0	0		0	0	0	0	0	0	0		0	0	#DIV/0!	0		NA	regulation of transcription from RNA polymerase II promoter	NA	NA	NA	NA	NA	NA	NA	NA	NA	NA	NA	NA	NA
Transcription factor RFX3 OS=Mus musculus GN=Rfx3 PE=1 SV=2	1304	TRUE	RFX3_MOUSE	84 kDa	NA	Mus musculus		0	0	0	0	0	0	0	0	0	0		0	0		0	0	0	0	0	0	0		0	0	#DIV/0!	0		NA	negative regulation of transcription, DNA-templated, positive regulation of transcription from RNA polymerase II promoter, positive regulation of transcription, DNA-templated, positive regulation of type B pancreatic cell development, regulation of insulin secretion	NA	cell differentiation, cilium assembly, cilium-dependent cell motility, epithelial cilium movement involved in determination of left/right asymmetry, transcription, DNA-templated, type B pancreatic cell maturation	cell differentiation, endocrine pancreas development, epithelial cilium movement involved in determination of left/right asymmetry, multicellular organism development, type B pancreatic cell maturation	NA	NA	NA	cilium-dependent cell motility	cilium-dependent cell motility	transcription, DNA-templated	NA	determination of left/right symmetry, epithelial cilium movement involved in determination of left/right asymmetry, type B pancreatic cell maturation	NA	NA
Translational activator of cytochrome c oxidase 1 OS=Mus musculus GN=Taco1 PE=1 SV=1	508	TRUE	TACO1_MOUSE	32 kDa	NA	Mus musculus		0	0	0	0	0	0	0	0	0	0		0	0		0	0	0.0001	0	0	0	0		0.0001	0	0	0		NA	regulation of translation	NA	NA	NA	NA	NA	NA	NA	NA	NA	NA	NA	NA	NA
Trinucleotide repeat-containing gene 18 protein OS=Mus musculus GN=Tnrc18 PE=1 SV=2	1687	TRUE	TNC18_MOUSE	308 kDa	NA	Mus musculus		0	0	0	0	0	0	0	0	0	0		0	0		0	0	0	0	0	0	0		0	0	0	0		NA	chromatin silencing	NA	chromatin silencing, heterochromatin assembly	NA	NA	NA	NA	NA	NA	NA	NA	NA	NA	NA
tRNA (guanine(26)-N(2))-dimethyltransferase OS=Mus musculus GN=Trmt1 PE=1 SV=2	1791	TRUE	TRM1_MOUSE	72 kDa	NA	Mus musculus		0	0	0	0	0	0	0	0	0.0001	0		0	0		0	0	0	0	0	0	0		0	0	#DIV/0!	0		NA	NA	NA	tRNA N2-guanine methylation, tRNA processing	NA	NA	NA	NA	NA	NA	methylation, tRNA N2-guanine methylation, tRNA processing	NA	NA	NA	NA
U4/U6.U5 tri-snRNP-associated protein 1 OS=Mus musculus GN=Sart1 PE=1 SV=1	950	TRUE	SNUT1_MOUSE	91 kDa	NA	Mus musculus		0	0	0	0	0	0	0	0	0	0		0	0		0	0	0	0	0	0	0		0	0	0.711111	0		NA	positive regulation of cytotoxic T cell differentiation	NA	RNA splicing, mRNA cis splicing, via spliceosome, mRNA processing, mRNA splicing, via spliceosome, maturation of 5S rRNA, spliceosomal snRNP assembly	NA	NA	NA	NA	NA	NA	RNA splicing, mRNA cis splicing, via spliceosome, mRNA processing, maturation of 5S rRNA, spliceosomal snRNP assembly	NA	NA	NA	NA
UBX domain-containing protein 4 OS=Mus musculus GN=Ubxn4 PE=1 SV=1	1216	TRUE	UBXN4_MOUSE	56 kDa	NA	Mus musculus		0	0	0	0	0	0	0	0	0	0		0	0		0	0	0	0	0	0	0		0	0	#DIV/0!	0		NA	NA	NA	ubiquitin-dependent ERAD pathway	NA	NA	NA	NA	NA	NA	ubiquitin-dependent ERAD pathway	NA	NA	NA	NA
Uncharacterized protein C2orf42 homolog OS=Mus musculus PE=2 SV=1	2014	TRUE	CB042_MOUSE	64 kDa	NA	Mus musculus		0	0	0	0	0	0	0	0	0	0		0	0		0	0	0	0	0	0	0		0	0	#DIV/0!	0		NA	NA	NA	NA	NA	NA	NA	NA	NA	NA	NA	NA	NA	NA	NA
Very long-chain specific acyl-CoA dehydrogenase, mitochondrial OS=Mus musculus GN=Acadvl PE=1 SV=3	172	TRUE	ACADV_MOUSE	71 kDa	NA	Mus musculus		0	0	0	0	0	0	0	0	0	0		0	0		0	0	0	0	0	0	0		0	0	#DIV/0!	0		NA	lipid homeostasis, negative regulation of fatty acid biosynthetic process, negative regulation of fatty acid oxidation, regulation of cholesterol metabolic process, temperature homeostasis	NA	epithelial cell differentiation, fatty acid beta-oxidation using acyl-CoA dehydrogenase, very long-chain fatty acid catabolic process	epithelial cell differentiation	NA	NA	NA	NA	NA	fatty acid beta-oxidation using acyl-CoA dehydrogenase, fatty acid metabolic process, lipid metabolic process, oxidation-reduction process, very long-chain fatty acid catabolic process	NA	temperature homeostasis	NA	NA
X-linked lymphocyte-regulated protein 3A OS=Mus musculus GN=Xlr3a PE=1 SV=1	1317	TRUE	XL3A_MOUSE	26 kDa	NA	Mus musculus		0	0	0	0	0	0	0	0	0	0		0	0		0	0	0	0	0	0	0		0	0	#DIV/0!	0		NA	NA	NA	spermatid development	spermatid development	NA	NA	NA	NA	NA	NA	spermatid development	spermatid development	NA	spermatid development
Zinc finger protein ZIC 4 OS=Mus musculus GN=Zic4 PE=1 SV=2	1861	TRUE	ZIC4_MOUSE	37 kDa	NA	Mus musculus		0	0	0	0	0	0	0	0	0	0		0	0		0	0	0	0	0	0	0		0	0	#DIV/0!	0		NA	NA	NA	NA	NA	NA	NA	NA	NA	NA	NA	NA	NA	NA	NA
Zinc fingers and homeoboxes protein 1 OS=Mus musculus GN=Zhx1 PE=1 SV=2	821	TRUE	ZHX1_MOUSE	98 kDa	NA	Mus musculus		0	0	0	0	0	0	0	0	0	0		0	0		0	0	0	0	0	0	0		0	0	#DIV/0!	0		NA	negative regulation of transcription from RNA polymerase II promoter, negative regulation of transcription, DNA-templated, regulation of transcription, DNA-templated	NA	transcription, DNA-templated	NA	NA	NA	NA	NA	NA	transcription, DNA-templated	NA	NA	NA	NA
Lon protease homolog, mitochondrial OS=Mus musculus GN=Lonp1 PE=1 SV=2	89	TRUE	LONM_MOUSE	106 kDa	NA	Mus musculus		0	0.0001	0	0.0002	0.0001	0.0001	0	0	0	0		0.0007	0.0001		0	0.0002	0.0012	0	0.0001	0	0.0001		0.0015	0.0002	0.343434	-0.0001		NA	NA	NA	cellular protein complex assembly, cellular response to oxidative stress, chaperone-mediated protein complex assembly, misfolded or incompletely synthesized protein catabolic process, mitochondrion organization, oxidation-dependent protein catabolic process, protein homooligomerization, proteolysis involved in cellular protein catabolic process	aging	NA	NA	NA	NA	NA	misfolded or incompletely synthesized protein catabolic process, oxidation-dependent protein catabolic process, protein catabolic process, proteolysis, proteolysis involved in cellular protein catabolic process	NA	NA	NA	NA
Pyruvate dehydrogenase E1 component subunit alpha, somatic form, mitochondrial OS=Mus musculus GN=Pdha1 PE=1 SV=1	104	TRUE	ODPA_MOUSE	43 kDa	NA	Mus musculus		0	0	0	0.0003	0.0001	0	0	0.0002	0	0		0.0006	0.0001		0	0	0.0009	0	0	0	0.0002		0.0011	0.0002	0.42524	-0.0001		NA	NA	NA	mitochondrial acetyl-CoA biosynthetic process from pyruvate, tricarboxylic acid cycle	NA	NA	NA	NA	NA	NA	carbohydrate metabolic process, glucose metabolic process, metabolic process, mitochondrial acetyl-CoA biosynthetic process from pyruvate, oxidation-reduction process, tricarboxylic acid cycle	NA	NA	NA	NA
D-beta-hydroxybutyrate dehydrogenase, mitochondrial OS=Mus musculus GN=Bdh1 PE=1 SV=2	155	TRUE	BDH_MOUSE	38 kDa	NA	Mus musculus		0	0	0	0.0002	0.0001	0	0	0.0001	0	0		0.0004	0		0	0.0001	0.0005	0	0	0	0.0001		0.0007	0.0001	0.415042	-0.0001		NA	NA	NA	NA	NA	NA	NA	NA	NA	NA	oxidation-reduction process	NA	NA	NA	NA
Elongation factor Ts, mitochondrial OS=Mus musculus GN=Tsfm PE=1 SV=1	168	TRUE	EFTS_MOUSE	35 kDa	NA	Mus musculus		0	0	0	0.0002	0.0001	0	0	0	0	0		0.0004	0		0	0.0001	0.0005	0.0001	0	0	0		0.0006	0.0001	0.449519	-0.0001		NA	regulation of mitochondrial translation	NA	mitochondrial translational elongation, translation	NA	NA	NA	NA	NA	NA	mitochondrial translational elongation, translation	NA	NA	NA	NA
Glycine dehydrogenase (decarboxylating), mitochondrial OS=Mus musculus GN=Gldc PE=1 SV=1	135	TRUE	GCSP_MOUSE	113 kDa	NA	Mus musculus		0	0	0	0.0001	0.0001	0	0	0.0001	0	0		0.0004	0		0	0	0.0007	0	0	0	0		0.0008	0.0001	0.436338	-0.0001		NA	NA	NA	glycine decarboxylation via glycine cleavage system	NA	NA	NA	NA	NA	NA	glycine decarboxylation via glycine cleavage system, oxidation-reduction process	NA	NA	NA	NA
Short-chain specific acyl-CoA dehydrogenase, mitochondrial OS=Mus musculus GN=Acads PE=1 SV=2	153	TRUE	ACADS_MOUSE	45 kDa	NA	Mus musculus		0	0	0	0.0001	0.0001	0	0	0	0	0		0.0002	0		0	0.0001	0.0006	0	0	0	0.0001		0.0008	0.0001	0.209587	-0.0001		NA	lipid homeostasis	NA	butyrate catabolic process, fatty acid beta-oxidation using acyl-CoA dehydrogenase	NA	NA	NA	NA	NA	NA	butyrate catabolic process, fatty acid beta-oxidation using acyl-CoA dehydrogenase, lipid metabolic process, oxidation-reduction process	NA	NA	NA	NA
U2 snRNP-associated SURP motif-containing protein OS=Mus musculus GN=U2surp PE=1 SV=3	231	TRUE	SR140_MOUSE	118 kDa	TRUE	Mus musculus		0	0	0	0	0.0001	0	0	0	0	0		0.0002	0		0	0.0002	0.0001	0.0002	0	0	0		0.0005	0.0001	0.301587	-0.0001		NA	NA	NA	RNA processing	NA	NA	NA	NA	NA	NA	RNA processing	NA	NA	NA	NA
Very long-chain specific acyl-CoA dehydrogenase, mitochondrial OS=Mus musculus GN=Acadvl PE=1 SV=3	172	TRUE	ACADV_MOUSE	71 kDa	NA	Mus musculus		0	0	0	0.0001	0.0001	0	0	0	0	0		0.0002	0		0	0	0.0004	0	0	0	0.0001		0.0005	0.0001	0.346739	-0.0001		NA	lipid homeostasis, negative regulation of fatty acid biosynthetic process, negative regulation of fatty acid oxidation, regulation of cholesterol metabolic process, temperature homeostasis	NA	epithelial cell differentiation, fatty acid beta-oxidation using acyl-CoA dehydrogenase, very long-chain fatty acid catabolic process	epithelial cell differentiation	NA	NA	NA	NA	NA	fatty acid beta-oxidation using acyl-CoA dehydrogenase, fatty acid metabolic process, lipid metabolic process, oxidation-reduction process, very long-chain fatty acid catabolic process	NA	temperature homeostasis	NA	NA
Carnitine O-palmitoyltransferase 2, mitochondrial OS=Mus musculus GN=Cpt2 PE=1 SV=2	205	TRUE	CPT2_MOUSE	74 kDa	NA	Mus musculus		0	0	0	0	0	0	0	0	0	0		0.0001	0		0	0	0.0005	0	0	0	0		0.0005	0.0001	0.114471	-0.0001		NA	NA	NA	fatty acid metabolic process	NA	transport	NA	NA	transport	NA	fatty acid metabolic process, lipid metabolic process	NA	NA	NA	NA
DNA topoisomerase 1 OS=Mus musculus GN=Top1 PE=1 SV=2	232	TRUE	TOP1_MOUSE	91 kDa	NA	Mus musculus		0	0	0	0	0.0001	0	0	0	0	0		0.0001	0		0	0.0001	0.0001	0.0002	0	0	0		0.0004	0.0001	0.110818	-0.0001		NA	circadian regulation of gene expression	NA	DNA replication, DNA topological change, chromatin remodeling, chromosome segregation, embryonic cleavage	embryonic cleavage	NA	NA	NA	NA	NA	DNA replication, DNA topological change	NA	circadian regulation of gene expression, embryonic cleavage	NA	NA
Isocitrate dehydrogenase [NAD] subunit gamma 1, mitochondrial OS=Mus musculus GN=Idh3g PE=1 SV=1	193	TRUE	IDHG1_MOUSE	43 kDa	NA	Mus musculus		0	0	0	0	0	0	0	0	0	0		0.0001	0		0	0.0001	0.0006	0	0	0	0		0.0007	0.0001	0.0836197	-0.0001		NA	NA	NA	isocitrate metabolic process, tricarboxylic acid cycle	NA	NA	NA	NA	NA	NA	isocitrate metabolic process, oxidation-reduction process, tricarboxylic acid cycle	NA	NA	NA	NA
Isovaleryl-CoA dehydrogenase, mitochondrial OS=Mus musculus GN=Ivd PE=1 SV=1	183	TRUE	IVD_MOUSE	46 kDa	NA	Mus musculus		0	0	0	0.0001	0	0	0	0	0	0		0.0001	0		0	0	0.0005	0.0001	0	0	0		0.0005	0.0001	0.21688	-0.0001		NA	lipid homeostasis	NA	fatty acid beta-oxidation using acyl-CoA dehydrogenase, leucine catabolic process	NA	NA	NA	NA	NA	NA	fatty acid beta-oxidation using acyl-CoA dehydrogenase, leucine catabolic process, oxidation-reduction process	NA	NA	NA	NA
2-amino-3-ketobutyrate coenzyme A ligase, mitochondrial OS=Mus musculus GN=Gcat PE=1 SV=2	227	TRUE	KBL_MOUSE	45 kDa	NA	Mus musculus		0	0	0	0	0	0	0	0	0	0		0	0		0	0	0.0004	0	0	0	0		0.0004	0.0001	0.065553	-0.0001		NA	NA	NA	L-threonine catabolic process to glycine, threonine catabolic process	NA	NA	NA	NA	NA	NA	L-threonine catabolic process to glycine, biosynthetic process, threonine catabolic process	NA	NA	NA	NA
ATP-dependent Clp protease ATP-binding subunit clpX-like, mitochondrial OS=Mus musculus GN=Clpx PE=1 SV=2	208	TRUE	CLPX_MOUSE	69 kDa	NA	Mus musculus		0	0	0	0	0	0	0	0	0	0		0	0		0	0	0.0005	0	0	0	0		0.0005	0.0001	0.0625604	-0.0001		NA	positive regulation of peptidase activity	NA	protein folding, proteolysis involved in cellular protein catabolic process	NA	NA	NA	NA	NA	NA	protein catabolic process, proteolysis, proteolysis involved in cellular protein catabolic process	NA	NA	NA	NA
Aconitate hydratase, mitochondrial OS=Mus musculus GN=Aco2 PE=1 SV=1	38	TRUE	ACON_MOUSE	85 kDa	NA	Mus musculus		0.0001	0.0005	0.0001	0.0006	0.0008	0.0005	0	0.0005	0.0001	0		0.003	0.0003		0.0001	0.0007	0.0017	0.0006	0.0003	0	0.0006		0.0039	0.0006	0.612048	-0.0003		NA	NA	NA	citrate metabolic process, isocitrate metabolic process, tricarboxylic acid cycle	liver development	NA	NA	NA	NA	NA	citrate metabolic process, isocitrate metabolic process, tricarboxylic acid cycle	NA	liver development	NA	NA
(Bos taurus) 12 kDa protein	371	TRUE	ENSEMBL:ENSBTAP00000014147	12 kDa	NA	unknown		0	0	0	0	0	0	0	0.0001	0	0		0.0002	0		0	0	0	0	0	0	0.0001		0.0001	0	1.49192			NA	NA	NA	NA	NA	NA	NA	NA	NA	NA	NA	NA	NA	NA	NA
(Bos taurus) 121 kDa protein	11.1	TRUE	ENSEMBL:ENSBTAP00000031900	121 kDa	TRUE	unknown		0.0029	0.0019	0.0028	0.0026	0.0022	0.0019	0.0019	0.0015	0.0021	0.0021		0.0198	0.0022		0.0026	0.0025	0.0021	0.0027	0.0016	0.0013	0.0023		0.0151	0.0022	1.01987			NA	NA	NA	NA	NA	NA	NA	NA	NA	NA	NA	NA	NA	NA	NA
(Bos taurus) 44 kDa protein	422.1	TRUE	ENSEMBL:ENSBTAP00000024466	44 kDa	TRUE	unknown		0	0	0	0	0	0	0	0	0	0.0001		0.0001	0		0	0	0	0	0	0.0002	0		0.0002	0	0.311111			NA	NA	NA	NA	NA	NA	NA	NA	NA	NA	NA	NA	NA	NA	NA
(Bos taurus) 47 kDa protein	422.2	TRUE	ENSEMBL:ENSBTAP00000024462	47 kDa	TRUE	unknown		0	0	0	0	0	0	0	0	0	0		0	0		0	0	0	0	0	0.0002	0		0.0002	0	0			NA	NA	NA	NA	NA	NA	NA	NA	NA	NA	NA	NA	NA	NA	NA
(Bos taurus) 54 kDa protein	35.1	TRUE	ENSEMBL:ENSBTAP00000018229	54 kDa	TRUE	unknown		0.0005	0.0005	0.0005	0.0003	0.0002	0.0003	0.0004	0.0002	0.0004	0.0006		0.0035	0.0004		0.0005	0.0005	0.0008	0.0006	0.0003	0.0004	0.0002		0.0033	0.0005	0.81982			NA	NA	NA	NA	NA	NA	NA	NA	NA	NA	NA	NA	NA	NA	NA
(Bos taurus) 55 kDa protein	1060	TRUE	ENSEMBL:ENSBTAP00000018574	55 kDa	NA	unknown		0	0	0	0.0014	0.0008	0	0	0.0008	0	0		0.0031	0.0003		0	0	0	0	0	0	0.0009		0.001	0.0001	2.30844			NA	NA	NA	NA	NA	NA	NA	NA	NA	NA	NA	NA	NA	NA	NA
(Bos taurus) 55 kDa protein	77	TRUE	ENSEMBL:ENSBTAP00000031360	55 kDa	NA	unknown		0	0	0	0.0014	0.0008	0	0	0.0008	0	0		0.0031	0.0003		0	0	0	0	0	0	0.0009		0.001	0.0001	2.30844			NA	NA	NA	NA	NA	NA	NA	NA	NA	NA	NA	NA	NA	NA	NA
(Bos taurus) 55 kDa protein	1060	TRUE	ENSEMBL:ENSBTAP00000018574	55 kDa	NA	unknown		0	0	0	0	0	0	0	0	0	0		0	0		0	0	0	0	0	0	0		0	0	#DIV/0!			NA	NA	NA	NA	NA	NA	NA	NA	NA	NA	NA	NA	NA	NA	NA
(Bos taurus) 55 kDa protein	77	TRUE	ENSEMBL:ENSBTAP00000031360	55 kDa	NA	unknown		0	0	0	0	0	0	0	0	0	0		0	0		0	0	0	0	0	0	0		0	0	#DIV/0!			NA	NA	NA	NA	NA	NA	NA	NA	NA	NA	NA	NA	NA	NA	NA
(Bos taurus) 63 kDa protein	1.13	TRUE	ENSEMBL:ENSBTAP00000038253	63 kDa	TRUE	unknown		0.0024	0.0023	0.0025	0.0016	0	0.0018	0.003	0	0.0029	0		0.0136	0.0015		0.0032	0	0	0.0015	0.0024	0	0.0021		0.0092	0.0013	1.14976			NA	NA	NA	NA	NA	NA	NA	NA	NA	NA	NA	NA	NA	NA	NA
(Bos taurus) 9 kDa protein	282	TRUE	ENSEMBL:ENSBTAP00000038329	9 kDa	NA	unknown		0	0	0	0	0.0001	0.0001	0	0.0001	0	0		0.0003	0		0	0	0	0	0	0	0.0001		0.0002	0	1.57537			NA	NA	NA	NA	NA	NA	NA	NA	NA	NA	NA	NA	NA	NA	NA
(Bos taurus) hypothetical protein	1734	TRUE	ENSEMBL:ENSBTAP00000013050	52 kDa	NA	unknown		0	0	0	0	0	0	0	0	0	0		0	0		0	0	0	0	0	0	0		0	0	#DIV/0!			NA	NA	NA	NA	NA	NA	NA	NA	NA	NA	NA	NA	NA	NA	NA
(Bos taurus) hypothetical protein	46.7	TRUE	ENSEMBL:ENSBTAP00000025008	59 kDa	TRUE	unknown		0	0	0	0	0	0	0	0	0	0		0	0		0	0	0	0	0	0	0		0	0	#DIV/0!			NA	NA	NA	NA	NA	NA	NA	NA	NA	NA	NA	NA	NA	NA	NA
(Bos taurus) hypothetical protein	1734	TRUE	ENSEMBL:ENSBTAP00000013050	52 kDa	NA	unknown		0	0	0	0	0	0	0	0	0	0		0	0		0	0	0	0	0	0	0		0	0	#DIV/0!			NA	NA	NA	NA	NA	NA	NA	NA	NA	NA	NA	NA	NA	NA	NA
(Bos taurus) hypothetical protein	46.7	TRUE	ENSEMBL:ENSBTAP00000025008	59 kDa	TRUE	unknown		0	0	0	0	0	0	0	0	0	0		0	0		0	0	0	0	0	0	0		0	0	#DIV/0!			NA	NA	NA	NA	NA	NA	NA	NA	NA	NA	NA	NA	NA	NA	NA
(Bos taurus) similar to alpha-2-macroglobulin isoform 1	139	TRUE	ENSEMBL:ENSBTAP00000024146	164 kDa	TRUE	unknown		0	0	0	0.0005	0.0005	0	0	0.0002	0	0		0.0012	0.0001		0	0	0	0	0	0.0001	0.0004		0.0005	0.0001	1.80983			NA	NA	NA	NA	NA	NA	NA	NA	NA	NA	NA	NA	NA	NA	NA
(Bos taurus) similar to apolipoprotein B, partial	1916	TRUE	ENSEMBL:ENSBTAP00000032840	92 kDa	NA	unknown		0	0	0	0	0	0	0	0	0	0		0	0		0	0	0	0	0	0	0		0	0	#DIV/0!			NA	NA	NA	NA	NA	NA	NA	NA	NA	NA	NA	NA	NA	NA	NA
(Bos taurus) similar to Complement C4-A precursor	58.1	TRUE	ENSEMBL:ENSBTAP00000007350	193 kDa	TRUE	unknown		0	0	0	0.0012	0.0009	0.0001	0	0.0013	0	0.0001		0.0036	0.0004		0	0.0001	0	0.0001	0	0	0.001		0.0013	0.0002	2.25153			NA	NA	NA	NA	NA	NA	NA	NA	NA	NA	NA	NA	NA	NA	NA
(Bos taurus) similar to endopin 2B	224	TRUE	REFSEQ:XP_001252647	47 kDa	TRUE	unknown		0.0001	0	0	0.0001	0	0	0	0	0.0001	0		0.0002	0		0	0	0	0	0	0	0		0.0001	0	1.25641			NA	NA	NA	NA	NA	NA	NA	NA	NA	NA	NA	NA	NA	NA	NA
(Bos taurus) similar to intersectin long isoform 4	1821	TRUE	ENSEMBL:ENSBTAP00000001528	138 kDa	NA	unknown		0	0	0	0	0	0	0	0	0	0		0	0		0	0	0	0	0	0	0		0	0	#DIV/0!			NA	NA	NA	NA	NA	NA	NA	NA	NA	NA	NA	NA	NA	NA	NA
(S.avidinii)	5.2	TRUE	Streptavidin	17 kDa	TRUE	unknown		0.0099	0.01	0.009	0.014	0.012	0.0085	0.0059	0.016	0.0067	0.017		0.1023	0.0114		0.011	0.0097	0.012	0.01	0.0072	0.0095	0.013		0.0724	0.0103	1.09899			NA	NA	NA	NA	NA	NA	NA	NA	NA	NA	NA	NA	NA	NA	NA
[Pyruvate dehydrogenase (acetyl-transferring)] kinase isozyme 1, mitochondrial OS=Mus musculus GN=Pdk1 PE=1 SV=2	414	TRUE	PDK1_MOUSE	49 kDa	TRUE	Mus musculus		0	0	0	0	0	0	0	0	0	0		0	0		0	0	0.0002	0	0	0	0		0.0002	0	0			NA	hypoxia-inducible factor-1alpha signaling pathway, intracellular signal transduction, intrinsic apoptotic signaling pathway in response to oxidative stress, regulation of acetyl-CoA biosynthetic process from pyruvate, regulation of glucose metabolic process	NA	hypoxia-inducible factor-1alpha signaling pathway, intracellular signal transduction, intrinsic apoptotic signaling pathway in response to oxidative stress, phosphorylation, protein phosphorylation	NA	NA	NA	NA	NA	NA	carbohydrate metabolic process, glucose metabolic process, phosphorylation, protein phosphorylation	NA	NA	NA	NA
[Pyruvate dehydrogenase (acetyl-transferring)] kinase isozyme 2, mitochondrial OS=Mus musculus GN=Pdk2 PE=1 SV=2	1429	TRUE	PDK2_MOUSE	46 kDa	TRUE	Mus musculus		0	0	0	0	0	0	0	0	0	0		0	0		0	0	0	0	0	0	0		0	0	#DIV/0!			NA	NA	NA	NA	NA	NA	NA	NA	NA	NA	NA	NA	NA	NA	NA
[Pyruvate dehydrogenase (acetyl-transferring)] kinase isozyme 3, mitochondrial OS=Mus musculus GN=Pdk3 PE=1 SV=1	415	TRUE	PDK3_MOUSE	48 kDa	NA	Mus musculus		0	0	0	0	0	0	0	0	0	0		0	0		0	0	0.0002	0	0	0	0		0.0002	0	0			NA	cellular response to glucose stimulus, hypoxia-inducible factor-1alpha signaling pathway, peroxisome proliferator activated receptor signaling pathway, regulation of acetyl-CoA biosynthetic process from pyruvate, regulation of glucose metabolic process, regulation of reactive oxygen species metabolic process	NA	cellular response to fatty acid, cellular response to glucose stimulus, hypoxia-inducible factor-1alpha signaling pathway, peptidyl-serine phosphorylation, peroxisome proliferator activated receptor signaling pathway, phosphorylation	NA	NA	NA	NA	NA	NA	carbohydrate metabolic process, glucose metabolic process, peptidyl-serine phosphorylation, phosphorylation	NA	NA	NA	NA
1-phosphatidylinositol 4,5-bisphosphate phosphodiesterase beta-2 OS=Mus musculus GN=Plcb2 PE=1 SV=1	861	TRUE	PLCB2_MOUSE	135 kDa	NA	Mus musculus		0	0	0	0	0	0	0	0	0	0		0	0		0	0	0.0001	0	0	0	0		0.0001	0	0			NA	NA	NA	NA	NA	NA	NA	NA	NA	NA	NA	NA	NA	NA	NA
1-phosphatidylinositol 4,5-bisphosphate phosphodiesterase eta-1 OS=Mus musculus GN=Plch1 PE=2 SV=1	1075	TRUE	PLCH1_MOUSE	188 kDa	NA	Mus musculus		0	0	0	0	0	0	0	0	0	0		0	0		0	0	0	0	0	0	0		0	0	#DIV/0!			NA	intracellular signal transduction, phosphatidylinositol-mediated signaling	NA	intracellular signal transduction, phosphatidylinositol-mediated signaling	NA	NA	NA	NA	NA	NA	lipid catabolic process, lipid metabolic process	NA	NA	NA	NA
1-phosphatidylinositol 4,5-bisphosphate phosphodiesterase gamma-2 OS=Mus musculus GN=Plcg2 PE=1 SV=1	1095	TRUE	sp|Q8CIH5|PLCG2_MOUSE-DECOY	?	NA	Mus musculus		0	0	0	0	0	0	0	0	0	0		0	0		0	0	0	0	0	0	0		0.0001	0	0			NA	NA	NA	NA	NA	NA	NA	NA	NA	NA	NA	NA	NA	NA	NA
14-3-3 protein beta/alpha OS=Mus musculus GN=Ywhab PE=1 SV=3	60.3	TRUE	1433B_MOUSE	28 kDa	TRUE	Mus musculus		0.0005	0	0.0005	0	0	0	0	0	0	0		0.001	0.0001		0	0	0	0	0.0002	0	0		0.0002	0	4.61806			cell-cell adhesion	cytoplasmic sequestering of protein, negative regulation of G-protein coupled receptor protein signaling pathway, negative regulation of protein dephosphorylation, negative regulation of transcription, DNA-templated, positive regulation of catalytic activity	NA	cytoplasmic sequestering of protein, protein heterooligomerization	NA	protein targeting	NA	NA	cytoplasmic sequestering of protein, protein targeting	NA	NA	NA	NA	NA	NA
14-3-3 protein epsilon OS=Mus musculus GN=Ywhae PE=1 SV=1	60.5	TRUE	1433E_MOUSE	29 kDa	TRUE	Mus musculus		0.0004	0	0.0004	0	0.0001	0.0001	0	0	0.0001	0		0.0009	0.0001		0.0001	0	0	0	0.0002	0	0		0.0002	0	3.08081			cell-cell adhesion	negative regulation of peptidyl-serine dephosphorylation, negative regulation of protein dephosphorylation, regulation of membrane repolarization, regulation of potassium ion transmembrane transporter activity	NA	neuron migration	cerebral cortex development, hippocampus development, neuron migration, substantia nigra development	protein targeting	NA	NA	neuron migration, protein targeting	neuron migration	NA	NA	cerebral cortex development, hippocampus development, neuron migration, substantia nigra development	NA	NA
14-3-3 protein eta OS=Mus musculus GN=Ywhah PE=1 SV=2	60.7	TRUE	1433F_MOUSE	28 kDa	TRUE	unknown		0	0	0	0	0	0	0	0	0	0		0	0		0	0	0	0	0	0	0		0	0	#DIV/0!			NA	NA	NA	NA	NA	NA	NA	NA	NA	NA	NA	NA	NA	NA	NA
14-3-3 protein gamma OS=Mus musculus GN=Ywhag PE=1 SV=2	60.4	TRUE	1433G_MOUSE	28 kDa	TRUE	Mus musculus		0.0005	0	0.0004	0	0	0	0	0	0	0		0.0009	0.0001		0	0	0	0	0.0002	0	0		0.0002	0	3.42222			NA	regulation of neuron differentiation, regulation of synaptic plasticity	NA	cellular response to insulin stimulus, regulation of neuron differentiation	regulation of neuron differentiation	protein targeting	NA	NA	protein targeting	NA	NA	NA	regulation of neuron differentiation	NA	NA
14-3-3 protein sigma OS=Mus musculus GN=Sfn PE=1 SV=2	60.2	TRUE	1433S_MOUSE	28 kDa	TRUE	Mus musculus		0.0009	0.0001	0.0007	0	0	0.0002	0.0001	0	0.0001	0		0.002	0.0002		0.0001	0.0001	0	0.0001	0.0004	0.0001	0		0.0008	0.0001	2.03265			cell-cell adhesion	establishment of skin barrier, intrinsic apoptotic signaling pathway in response to DNA damage, negative regulation of cysteine-type endopeptidase activity involved in apoptotic process, negative regulation of keratinocyte proliferation, positive regulation of cell growth, positive regulation of epidermal cell differentiation, positive regulation of protein export from nucleus, regulation of cell…	NA	intrinsic apoptotic signaling pathway in response to DNA damage, keratinization, keratinocyte development, keratinocyte differentiation, release of cytochrome c from mitochondria	establishment of skin barrier, keratinization, keratinocyte development, keratinocyte differentiation	NA	NA	NA	NA	NA	NA	NA	establishment of skin barrier, keratinization, keratinocyte development	NA	NA
14-3-3 protein theta OS=Mus musculus GN=Ywhaq PE=1 SV=1	60.6	TRUE	1433T_MOUSE	28 kDa	TRUE	Mus musculus		0.0004	0	0.0004	0	0.0001	0	0	0	0	0		0.0008	0.0001		0	0	0	0	0	0	0		0	0	#DIV/0!			NA	negative regulation of ion transmembrane transport, negative regulation of transcription, DNA-templated, signal transduction, small GTPase mediated signal transduction	NA	small GTPase mediated signal transduction	substantia nigra development	protein targeting	NA	NA	protein targeting	NA	NA	NA	substantia nigra development	NA	NA
14-3-3 protein zeta/delta OS=Mus musculus GN=Ywhaz PE=1 SV=1	60.1	TRUE	1433Z_MOUSE	28 kDa	TRUE	Mus musculus		0.0006	0.0002	0.0006	0	0.0001	0.0001	0.0001	0	0.0001	0		0.0019	0.0002		0.0002	0.0001	0.0001	0.0002	0.0004	0.0001	0.0001		0.001	0.0001	1.43973			cell-cell adhesion	regulation of cell death	NA	Golgi reassembly	NA	establishment of Golgi localization, protein targeting	NA	NA	establishment of Golgi localization, protein targeting	NA	NA	NA	NA	NA	NA
2-acylglycerol O-acyltransferase 1 OS=Mus musculus GN=Mogat1 PE=1 SV=2	1276	TRUE	MOGT1_MOUSE	39 kDa	NA	Mus musculus		0	0	0	0	0	0	0	0	0	0		0	0		0	0	0	0	0	0	0		0	0	#DIV/0!			NA	NA	NA	diacylglycerol biosynthetic process, glycerol metabolic process, triglyceride biosynthetic process	NA	NA	NA	NA	NA	NA	diacylglycerol biosynthetic process, glycerol metabolic process, lipid metabolic process, triglyceride biosynthetic process	NA	NA	NA	NA
2-aminoethanethiol dioxygenase OS=Mus musculus GN=Ado PE=1 SV=2	1894	TRUE	AEDO_MOUSE	28 kDa	NA	Mus musculus		0	0	0	0	0	0	0	0	0	0		0	0		0	0	0	0	0	0	0		0	0	#DIV/0!			NA	NA	NA	NA	NA	NA	NA	NA	NA	NA	oxidation-reduction process	NA	NA	NA	NA
2-methoxy-6-polyprenyl-1,4-benzoquinol methylase, mitochondrial OS=Mus musculus GN=Coq5 PE=1 SV=2	1203	TRUE	COQ5_MOUSE	37 kDa	NA	Mus musculus		0	0	0	0	0	0	0	0	0	0		0	0		0	0	0	0	0	0	0		0	0	0			NA	NA	NA	NA	NA	NA	NA	NA	NA	NA	NA	NA	NA	NA	NA
2-methoxy-6-polyprenyl-1,4-benzoquinol methylase, mitochondrial OS=Mus musculus GN=Coq5 PE=1 SV=2	1859	TRUE	sp|Q9CXI0|COQ5_MOUSE-DECOY	?	NA	Mus musculus		0	0	0	0	0	0	0	0	0	0		0	0		0	0	0	0	0	0	0		0	0	0			NA	NA	NA	NA	NA	NA	NA	NA	NA	NA	NA	NA	NA	NA	NA
2-methoxy-6-polyprenyl-1,4-benzoquinol methylase, mitochondrial OS=Mus musculus GN=Coq5 PE=1 SV=2	1203	TRUE	COQ5_MOUSE	37 kDa	NA	Mus musculus		0	0	0	0	0	0	0	0	0	0		0	0		0	0	0	0	0	0	0		0	0	0			NA	NA	NA	NA	NA	NA	NA	NA	NA	NA	NA	NA	NA	NA	NA
2-methoxy-6-polyprenyl-1,4-benzoquinol methylase, mitochondrial OS=Mus musculus GN=Coq5 PE=1 SV=2	1859	TRUE	sp|Q9CXI0|COQ5_MOUSE-DECOY	?	NA	Mus musculus		0	0	0	0	0	0	0	0	0	0		0	0		0	0	0	0	0	0	0		0	0	0			NA	NA	NA	NA	NA	NA	NA	NA	NA	NA	NA	NA	NA	NA	NA
2-oxoglutarate dehydrogenase, mitochondrial OS=Mus musculus GN=Ogdh PE=1 SV=3	94	TRUE	ODO1_MOUSE	116 kDa	NA	Mus musculus		0	0.0002	0	0.0002	0.0001	0	0	0.0001	0	0		0.0005	0.0001		0	0.0001	0.0016	0	0	0	0		0.0017	0.0002	0.246634			NA	NA	NA	2-oxoglutarate metabolic process, NADH metabolic process, generation of precursor metabolites and energy, glycolytic process, pyramidal neuron development, succinyl-CoA metabolic process, tangential migration from the subventricular zone to the olfactory bulb, tricarboxylic acid cycle	cerebellar cortex development, hippocampus development, olfactory bulb mitral cell layer development, pyramidal neuron development, striatum development, tangential migration from the subventricular zone to the olfactory bulb, thalamus development	NA	NA	NA	tangential migration from the subventricular zone to the olfactory bulb	tangential migration from the subventricular zone to the olfactory bulb	2-oxoglutarate metabolic process, NADH metabolic process, generation of precursor metabolites and energy, glycolytic process, oxidation-reduction process, succinyl-CoA metabolic process, tricarboxylic acid cycle	NA	cerebellar cortex development, hippocampus development, olfactory bulb mitral cell layer development, pyramidal neuron development, striatum development, tangential migration from the subventricular zone to the olfactory bulb, thalamus development	NA	NA
2-oxoisovalerate dehydrogenase subunit alpha, mitochondrial OS=Mus musculus GN=Bckdha PE=1 SV=1	425	TRUE	ODBA_MOUSE	50 kDa	NA	Mus musculus		0	0	0	0	0	0	0	0	0	0		0	0		0	0	0.0002	0	0	0	0		0.0002	0	0			NA	NA	NA	branched-chain amino acid catabolic process	NA	NA	NA	NA	NA	NA	branched-chain amino acid catabolic process, oxidation-reduction process	NA	NA	NA	NA
2-oxoisovalerate dehydrogenase subunit beta, mitochondrial OS=Mus musculus GN=Bckdhb PE=1 SV=2	315	TRUE	ODBB_MOUSE	43 kDa	NA	Mus musculus		0	0	0	0	0	0	0	0	0	0		0	0		0	0	0.0003	0	0	0	0		0.0003	0	0			NA	NA	NA	branched-chain amino acid catabolic process, cellular amino acid catabolic process	NA	NA	NA	NA	NA	NA	branched-chain amino acid catabolic process, metabolic process, oxidation-reduction process	NA	NA	NA	NA
2,4-dienoyl-CoA reductase, mitochondrial OS=Mus musculus GN=Decr1 PE=1 SV=1	156	TRUE	DECR_MOUSE	36 kDa	NA	Mus musculus		0	0.0001	0	0.0001	0.0001	0.0001	0	0.0001	0	0		0.0004	0		0	0	0.0005	0	0	0	0.0001		0.0007	0.0001	0.517329			NA	NA	NA	NA	NA	NA	NA	NA	NA	NA	NA	NA	NA	NA	NA
2',3'-cyclic-nucleotide 3'-phosphodiesterase OS=Mus musculus GN=Cnp PE=1 SV=3	1174	TRUE	CN37_MOUSE	47 kDa	NA	Mus musculus		0	0	0	0	0	0	0	0	0	0		0	0		0	0	0	0	0	0	0		0	0	0			NA	regulation of mitochondrial membrane permeability	NA	axonogenesis, cyclic nucleotide catabolic process, microtubule cytoskeleton organization, oligodendrocyte differentiation, regulation of mitochondrial membrane permeability	aging, axonogenesis, forebrain development, oligodendrocyte differentiation, substantia nigra development	regulation of mitochondrial membrane permeability	NA	NA	regulation of mitochondrial membrane permeability	NA	cyclic nucleotide catabolic process	response to lipopolysaccharide	adult locomotory behavior, axonogenesis, forebrain development, oligodendrocyte differentiation, substantia nigra development	NA	NA
2',5'-phosphodiesterase 12 OS=Mus musculus GN=Pde12 PE=1 SV=2	842	TRUE	PDE12_MOUSE	68 kDa	NA	Mus musculus		0	0	0	0	0	0	0	0	0	0		0	0		0	0	0.0001	0	0	0	0		0.0001	0	0			NA	NA	NA	RNA phosphodiester bond hydrolysis, exonucleolytic, mRNA processing, nucleic acid phosphodiester bond hydrolysis	NA	NA	NA	NA	NA	NA	RNA phosphodiester bond hydrolysis, exonucleolytic, mRNA processing, nucleic acid phosphodiester bond hydrolysis	NA	NA	NA	NA
26S proteasome non-ATPase regulatory subunit 12 OS=Mus musculus GN=Psmd12 PE=1 SV=4	1379	TRUE	PSD12_MOUSE	53 kDa	NA	Mus musculus		0	0	0	0	0	0	0	0	0	0		0.0001	0		0	0	0	0	0	0	0		0	0	#DIV/0!			NA	NA	NA	proteasome-mediated ubiquitin-dependent protein catabolic process	NA	NA	NA	NA	NA	NA	proteasome-mediated ubiquitin-dependent protein catabolic process	NA	NA	NA	NA
26S proteasome non-ATPase regulatory subunit 2 OS=Mus musculus GN=Psmd2 PE=1 SV=1	416	TRUE	PSMD2_MOUSE	100 kDa	NA	Mus musculus		0.0001	0	0.0001	0	0	0	0	0	0	0		0.0003	0		0	0	0	0	0	0	0		0.0001	0	3.9465			NA	regulation of catalytic activity, regulation of protein catabolic process	NA	proteasome-mediated ubiquitin-dependent protein catabolic process	NA	NA	NA	NA	NA	NA	proteasome-mediated ubiquitin-dependent protein catabolic process	NA	NA	NA	NA
26S proteasome non-ATPase regulatory subunit 6 OS=Mus musculus GN=Psmd6 PE=1 SV=1	1652	TRUE	PSMD6_MOUSE	46 kDa	NA	Mus musculus		0	0	0	0	0	0	0	0	0	0		0	0		0	0	0	0	0	0	0		0	0	#DIV/0!			NA	NA	NA	NA	NA	NA	NA	NA	NA	NA	NA	NA	NA	NA	NA
28 kDa heat- and acid-stable phosphoprotein OS=Mus musculus GN=Pdap1 PE=1 SV=1	1162	TRUE	HAP28_MOUSE	21 kDa	NA	Mus musculus		0	0	0	0	0.0001	0	0	0	0	0		0.0001	0		0	0	0	0	0	0	0		0	0	#DIV/0!			NA	platelet-derived growth factor receptor signaling pathway	NA	platelet-derived growth factor receptor signaling pathway	NA	NA	NA	NA	NA	NA	NA	NA	NA	NA	NA
28S ribosomal protein S15, mitochondrial OS=Mus musculus GN=Mrps15 PE=1 SV=2	1349	TRUE	RT15_MOUSE	29 kDa	NA	Mus musculus		0	0	0	0	0	0	0	0	0	0		0	0		0	0	0	0	0	0	0		0	0	0			NA	NA	NA	NA	NA	NA	NA	NA	NA	NA	NA	NA	NA	NA	NA
28S ribosomal protein S16, mitochondrial OS=Mus musculus GN=Mrps16 PE=1 SV=1	1844	TRUE	RT16_MOUSE	15 kDa	NA	Mus musculus		0	0	0	0	0	0	0	0	0	0		0	0		0	0	0	0	0	0	0		0	0	#DIV/0!			NA	NA	NA	mitochondrial translation	NA	NA	NA	NA	NA	NA	mitochondrial translation	NA	NA	NA	NA
28S ribosomal protein S17, mitochondrial OS=Mus musculus GN=Mrps17 PE=1 SV=1	1407	TRUE	RT17_MOUSE	13 kDa	NA	Mus musculus		0	0	0	0	0	0	0	0	0	0		0	0		0	0	0	0	0	0	0		0	0	0			NA	NA	NA	mitochondrial translation, translation	NA	NA	NA	NA	NA	NA	mitochondrial translation, translation	NA	NA	NA	NA
28S ribosomal protein S2, mitochondrial OS=Mus musculus GN=Mrps2 PE=1 SV=1	648	TRUE	RT02_MOUSE	32 kDa	NA	Mus musculus		0	0	0	0	0	0	0	0	0	0		0	0		0	0	0.0001	0	0	0	0		0.0001	0	0			NA	NA	NA	mitochondrial translation	NA	NA	NA	NA	NA	NA	mitochondrial translation	NA	NA	NA	NA
28S ribosomal protein S22, mitochondrial OS=Mus musculus GN=Mrps22 PE=1 SV=1	1409	TRUE	RT22_MOUSE	41 kDa	NA	Mus musculus		0	0	0	0	0	0	0	0	0	0		0	0		0	0	0	0	0	0	0		0.0001	0	0			NA	NA	NA	NA	NA	NA	NA	NA	NA	NA	NA	NA	NA	NA	NA
28S ribosomal protein S27, mitochondrial OS=Mus musculus GN=Mrps27 PE=1 SV=2	1351	TRUE	RT27_MOUSE	48 kDa	NA	Mus musculus		0	0	0	0	0	0	0	0	0	0		0	0		0	0	0	0	0	0	0		0	0	0			NA	NA	NA	NA	NA	NA	NA	NA	NA	NA	NA	NA	NA	NA	NA
28S ribosomal protein S28, mitochondrial OS=Mus musculus GN=Mrps28 PE=1 SV=1	1019	TRUE	RT28_MOUSE	21 kDa	NA	Mus musculus		0	0	0	0	0	0	0	0	0	0		0	0		0	0	0.0001	0	0	0	0		0.0001	0	0			NA	NA	NA	NA	NA	NA	NA	NA	NA	NA	NA	NA	NA	NA	NA
28S ribosomal protein S30, mitochondrial OS=Mus musculus GN=Mrps30 PE=1 SV=1	929	TRUE	RT30_MOUSE	50 kDa	NA	Mus musculus		0	0	0	0	0	0	0	0	0	0		0	0		0	0	0.0001	0	0	0	0		0.0001	0	0			NA	NA	NA	translation	NA	NA	NA	NA	NA	NA	translation	NA	NA	NA	NA
28S ribosomal protein S35, mitochondrial OS=Mus musculus GN=Mrps35 PE=1 SV=2	682	TRUE	RT35_MOUSE	36 kDa	NA	Mus musculus		0	0	0	0	0	0	0	0	0	0		0	0		0	0	0.0001	0	0	0	0		0.0001	0	0			NA	NA	NA	NA	NA	NA	NA	NA	NA	NA	NA	NA	NA	NA	NA
28S ribosomal protein S7, mitochondrial OS=Mus musculus GN=Mrps7 PE=1 SV=1	781	TRUE	RT07_MOUSE	28 kDa	NA	Mus musculus		0	0	0	0	0	0	0	0	0	0		0	0		0	0	0.0001	0	0	0	0		0.0001	0	0.532922			NA	NA	NA	mitochondrial translation, ribosomal small subunit assembly, translation	NA	NA	NA	NA	NA	NA	mitochondrial translation, translation	NA	NA	NA	NA
3-hydroxyacyl-CoA dehydrogenase type-2 OS=Mus musculus GN=Hsd17b10 PE=1 SV=4	122	TRUE	HCD2_MOUSE	27 kDa	NA	Mus musculus		0	0	0	0.0002	0.0002	0	0	0.0001	0	0		0.0005	0.0001		0	0	0.0007	0.0001	0	0	0.0002		0.001	0.0001	0.438252			NA	NA	NA	tRNA processing	NA	NA	NA	NA	NA	NA	oxidation-reduction process, tRNA processing	NA	NA	NA	NA
3-hydroxyisobutyrate dehydrogenase, mitochondrial OS=Mus musculus GN=Hibadh PE=1 SV=1	601	TRUE	3HIDH_MOUSE	35 kDa	NA	Mus musculus		0	0	0	0	0	0	0	0	0	0		0	0		0	0	0.0001	0	0	0	0		0.0001	0	0.345679			NA	NA	NA	branched-chain amino acid catabolic process, valine catabolic process	NA	NA	NA	NA	NA	NA	branched-chain amino acid catabolic process, oxidation-reduction process, valine catabolic process	NA	NA	NA	NA
3-hydroxyisobutyryl-CoA hydrolase, mitochondrial OS=Mus musculus GN=Hibch PE=1 SV=1	381	TRUE	HIBCH_MOUSE	43 kDa	NA	Mus musculus		0	0	0	0	0	0	0	0	0	0		0	0		0	0	0.0002	0	0	0	0		0.0002	0	0			NA	NA	NA	branched-chain amino acid catabolic process, fatty acid beta-oxidation, valine catabolic process	NA	NA	NA	NA	NA	NA	branched-chain amino acid catabolic process, fatty acid beta-oxidation, valine catabolic process	NA	NA	NA	NA
3-ketoacyl-CoA thiolase, mitochondrial OS=Mus musculus GN=Acaa2 PE=1 SV=3	369	TRUE	THIM_MOUSE	42 kDa	NA	Mus musculus		0	0	0	0	0	0	0	0	0	0		0	0		0	0	0.0002	0	0	0	0		0.0002	0	0			NA	negative regulation of mitochondrial membrane permeability involved in apoptotic process, negative regulation of mitochondrial outer membrane permeabilization involved in apoptotic signaling pathway	NA	cellular response to hypoxia, fatty acid beta-oxidation, negative regulation of mitochondrial membrane permeability involved in apoptotic process, negative regulation of mitochondrial outer membrane permeabilization involved in apoptotic signaling pathway	NA	negative regulation of mitochondrial membrane permeability involved in apoptotic process, negative regulation of mitochondrial outer membrane permeabilization involved in apoptotic signaling pathway	NA	NA	negative regulation of mitochondrial membrane permeability involved in apoptotic process, negative regulation of mitochondrial outer membrane permeabilization involved in apoptotic signaling pathway	NA	fatty acid beta-oxidation, fatty acid metabolic process, lipid metabolic process	NA	NA	NA	NA
3-mercaptopyruvate sulfurtransferase OS=Mus musculus GN=Mpst PE=1 SV=3	142	TRUE	THTM_MOUSE	33 kDa	NA	Mus musculus		0	0	0	0.0001	0.0001	0.0001	0	0.0001	0	0		0.0004	0		0	0.0001	0.0005	0.0001	0	0	0.0001		0.0008	0.0001	0.383128			NA	NA	NA	hydrogen sulfide biosynthetic process	NA	NA	NA	NA	NA	NA	hydrogen sulfide biosynthetic process	NA	NA	NA	NA
3-oxoacyl-[acyl-carrier-protein] synthase, mitochondrial OS=Mus musculus GN=Oxsm PE=1 SV=1	936	TRUE	OXSM_MOUSE	49 kDa	NA	Mus musculus		0	0	0	0	0	0	0	0	0	0		0	0		0	0	0	0	0	0	0		0	0	0			NA	NA	NA	acyl-CoA metabolic process, medium-chain fatty acid biosynthetic process, short-chain fatty acid biosynthetic process	NA	NA	NA	NA	NA	NA	acyl-CoA metabolic process, fatty acid biosynthetic process, lipid metabolic process, medium-chain fatty acid biosynthetic process, short-chain fatty acid biosynthetic process	NA	NA	NA	NA
39S ribosomal protein L1, mitochondrial OS=Mus musculus GN=Mrpl1 PE=1 SV=2	1425	TRUE	RM01_MOUSE	38 kDa	NA	Mus musculus		0	0	0	0	0	0	0	0	0	0		0	0		0	0	0	0	0	0	0		0	0	0			NA	NA	NA	maturation of LSU-rRNA, translation	NA	NA	NA	NA	NA	NA	maturation of LSU-rRNA, translation	NA	NA	NA	NA
39S ribosomal protein L11, mitochondrial OS=Mus musculus GN=Mrpl11 PE=1 SV=1	1415	TRUE	RM11_MOUSE	21 kDa	NA	Mus musculus		0	0	0	0	0	0	0	0	0	0		0	0		0	0	0	0	0	0	0		0	0	#DIV/0!			NA	NA	NA	NA	NA	NA	NA	NA	NA	NA	NA	NA	NA	NA	NA
39S ribosomal protein L14, mitochondrial OS=Mus musculus GN=Mrpl14 PE=1 SV=1	1164	TRUE	RM14_MOUSE	16 kDa	NA	Mus musculus		0	0	0	0	0	0	0	0	0	0		0	0		0	0	0	0	0	0	0		0	0	0			NA	NA	NA	translation	NA	NA	NA	NA	NA	NA	translation	NA	NA	NA	NA
39S ribosomal protein L16, mitochondrial OS=Mus musculus GN=Mrpl16 PE=1 SV=1	1017	TRUE	RM16_MOUSE	29 kDa	NA	Mus musculus		0	0	0	0	0	0	0	0	0	0		0	0		0	0	0.0001	0	0	0	0		0.0001	0	0			NA	NA	NA	NA	NA	NA	NA	NA	NA	NA	NA	NA	NA	NA	NA
39S ribosomal protein L2, mitochondrial OS=Mus musculus GN=Mrpl2 PE=1 SV=1	806	TRUE	sp|Q9D773|RM02_MOUSE-DECOY	?	NA	Mus musculus		0	0	0	0	0	0	0	0	0	0		0	0		0	0	0.0001	0	0	0	0		0.0001	0	0			NA	NA	NA	NA	NA	NA	NA	NA	NA	NA	NA	NA	NA	NA	NA
39S ribosomal protein L2, mitochondrial OS=Mus musculus GN=Mrpl2 PE=1 SV=1	1068	TRUE	RM02_MOUSE	33 kDa	NA	Mus musculus		0	0	0	0	0	0	0	0	0	0		0	0		0	0	0.0001	0	0	0	0		0.0001	0	0			NA	NA	NA	cytoplasmic translation, mitochondrial translation, translation	NA	NA	NA	NA	NA	NA	cytoplasmic translation, mitochondrial translation, translation	NA	NA	NA	NA
39S ribosomal protein L2, mitochondrial OS=Mus musculus GN=Mrpl2 PE=1 SV=1	806	TRUE	sp|Q9D773|RM02_MOUSE-DECOY	?	NA	Mus musculus		0	0	0	0	0	0	0	0	0	0		0	0		0	0	0	0	0	0	0		0	0	0			NA	NA	NA	NA	NA	NA	NA	NA	NA	NA	NA	NA	NA	NA	NA
39S ribosomal protein L2, mitochondrial OS=Mus musculus GN=Mrpl2 PE=1 SV=1	1068	TRUE	RM02_MOUSE	33 kDa	NA	Mus musculus		0	0	0	0	0	0	0	0	0	0		0	0		0	0	0	0	0	0	0		0	0	0			NA	NA	NA	cytoplasmic translation, mitochondrial translation, translation	NA	NA	NA	NA	NA	NA	cytoplasmic translation, mitochondrial translation, translation	NA	NA	NA	NA
39S ribosomal protein L22, mitochondrial OS=Mus musculus GN=Mrpl22 PE=1 SV=1	940	TRUE	RM22_MOUSE	24 kDa	NA	Mus musculus		0	0	0	0	0	0	0	0	0	0		0	0		0	0	0	0	0	0	0		0	0	0			NA	NA	NA	translation	NA	NA	NA	NA	NA	NA	translation	NA	NA	NA	NA
39S ribosomal protein L37, mitochondrial OS=Mus musculus GN=Mrpl37 PE=1 SV=1	533	TRUE	RM37_MOUSE	48 kDa	NA	Mus musculus		0	0	0	0	0	0	0	0	0	0		0	0		0	0	0.0001	0	0	0	0		0.0001	0	0			NA	NA	NA	translation	NA	NA	NA	NA	NA	NA	translation	NA	NA	NA	NA
39S ribosomal protein L38, mitochondrial OS=Mus musculus GN=Mrpl38 PE=1 SV=2	2005	TRUE	RM38_MOUSE	45 kDa	NA	Mus musculus		0	0	0	0	0	0	0	0	0	0		0	0		0	0	0	0	0	0	0		0	0	0			NA	NA	NA	NA	NA	NA	NA	NA	NA	NA	NA	NA	NA	NA	NA
39S ribosomal protein L39, mitochondrial OS=Mus musculus GN=Mrpl39 PE=1 SV=4	928	TRUE	RM39_MOUSE	39 kDa	NA	Mus musculus		0	0	0	0	0	0	0	0	0	0		0	0		0	0	0.0001	0	0	0	0		0.0001	0	0			NA	NA	NA	mitochondrial genome maintenance, prolyl-tRNA aminoacylation, translation	NA	NA	NA	NA	NA	NA	prolyl-tRNA aminoacylation, tRNA aminoacylation for protein translation, translation	NA	NA	NA	NA
39S ribosomal protein L45, mitochondrial OS=Mus musculus GN=Mrpl45 PE=1 SV=1	1199	TRUE	RM45_MOUSE	35 kDa	NA	Mus musculus		0	0	0	0	0	0	0	0	0	0		0	0		0	0	0	0	0	0	0		0	0	#DIV/0!			NA	NA	NA	NA	NA	NA	NA	NA	NA	NA	NA	NA	NA	NA	NA
39S ribosomal protein L47, mitochondrial OS=Mus musculus GN=Mrpl47 PE=1 SV=2	1547	TRUE	RM47_MOUSE	30 kDa	NA	Mus musculus		0	0	0	0	0	0	0	0	0	0		0	0		0	0	0	0	0	0	0		0	0	0			NA	NA	NA	mitochondrial translation	NA	NA	NA	NA	NA	NA	mitochondrial translation	NA	NA	NA	NA
39S ribosomal protein L53, mitochondrial OS=Mus musculus GN=Mrpl53 PE=1 SV=1	932	TRUE	RM53_MOUSE	13 kDa	NA	Mus musculus		0	0	0	0	0	0	0	0	0	0		0	0		0	0	0	0	0	0	0		0	0	#DIV/0!			NA	NA	NA	NA	NA	NA	NA	NA	NA	NA	NA	NA	NA	NA	NA
39S ribosomal protein L9, mitochondrial OS=Mus musculus GN=Mrpl9 PE=1 SV=2	1650	TRUE	RM09_MOUSE	30 kDa	NA	Mus musculus		0	0	0	0	0	0	0	0	0	0		0	0		0	0	0	0	0	0	0		0	0	#DIV/0!			NA	NA	NA	NA	NA	NA	NA	NA	NA	NA	NA	NA	NA	NA	NA
4-aminobutyrate aminotransferase, mitochondrial OS=Mus musculus GN=Abat PE=1 SV=1	120	TRUE	GABT_MOUSE	56 kDa	NA	Mus musculus		0	0.0001	0	0.0001	0.0001	0	0	0.0001	0	0		0.0003	0		0	0.0001	0.0009	0.0001	0	0	0.0002		0.0013	0.0002	0.209779			NA	negative regulation of blood pressure, negative regulation of dopamine secretion, negative regulation of gamma-aminobutyric acid secretion, negative regulation of platelet aggregation, neurotransmitter catabolic process, positive regulation of aspartate secretion, positive regulation of dopamine metabolic process, positive regulation of heat generation, positive regulation of inhibitory postsynap…	NA	gamma-aminobutyric acid biosynthetic process, gamma-aminobutyric acid catabolic process, gamma-aminobutyric acid metabolic process, neurotransmitter catabolic process	aging, cerebellum development	NA	NA	NA	NA	NA	gamma-aminobutyric acid biosynthetic process, gamma-aminobutyric acid catabolic process, gamma-aminobutyric acid metabolic process, neurotransmitter catabolic process	copulation	behavioral response to cocaine, cerebellum development, negative regulation of blood pressure	NA	copulation
4-trimethylaminobutyraldehyde dehydrogenase OS=Mus musculus GN=Aldh9a1 PE=1 SV=1	716	TRUE	AL9A1_MOUSE	54 kDa	NA	Mus musculus		0	0	0	0	0	0	0	0	0	0		0	0		0	0	0.0001	0	0	0	0		0.0001	0	0			NA	neurotransmitter biosynthetic process	NA	carnitine biosynthetic process, carnitine metabolic process, cellular aldehyde metabolic process, neurotransmitter biosynthetic process	NA	NA	NA	NA	NA	NA	carnitine biosynthetic process, carnitine metabolic process, cellular aldehyde metabolic process, neurotransmitter biosynthetic process, oxidation-reduction process	NA	NA	NA	NA
40S ribosomal protein S10 OS=Mus musculus GN=Rps10 PE=1 SV=1	859	TRUE	RS10_MOUSE	19 kDa	NA	Mus musculus		0	0	0	0	0	0	0	0	0	0		0.0001	0		0	0	0	0	0	0	0		0	0	#DIV/0!			NA	NA	NA	ribosomal small subunit assembly	NA	NA	NA	NA	NA	NA	NA	NA	NA	NA	NA
40S ribosomal protein S11 OS=Mus musculus GN=Rps11 PE=1 SV=3	1599	TRUE	RS11_MOUSE	18 kDa	NA	Mus musculus		0	0	0	0	0	0	0	0	0	0		0	0		0	0	0	0	0	0	0		0	0	#DIV/0!			NA	NA	NA	NA	NA	NA	NA	NA	NA	NA	NA	NA	NA	NA	NA
40S ribosomal protein S14 OS=Mus musculus GN=Rps14 PE=1 SV=3	878	TRUE	RS14_MOUSE	16 kDa	NA	Mus musculus		0	0	0	0	0	0	0	0	0	0		0.0001	0		0	0	0	0	0	0	0		0	0	1.51235			NA	erythrocyte differentiation, negative regulation of transcription from RNA polymerase II promoter, regulation of translation	NA	erythrocyte differentiation, maturation of SSU-rRNA, maturation of SSU-rRNA from tricistronic rRNA transcript (SSU-rRNA, 5.8S rRNA, LSU-rRNA), ribosomal small subunit assembly, translation	erythrocyte differentiation	NA	NA	erythrocyte differentiation	NA	NA	maturation of SSU-rRNA, maturation of SSU-rRNA from tricistronic rRNA transcript (SSU-rRNA, 5.8S rRNA, LSU-rRNA), translation	NA	erythrocyte differentiation	NA	NA
40S ribosomal protein S16 OS=Mus musculus GN=Rps16 PE=1 SV=4	684	TRUE	RS16_MOUSE	16 kDa	NA	Mus musculus		0	0	0	0	0.0001	0	0	0	0	0		0.0002	0		0	0	0	0	0	0	0		0	0	#DIV/0!			NA	NA	NA	maturation of SSU-rRNA from tricistronic rRNA transcript (SSU-rRNA, 5.8S rRNA, LSU-rRNA), rRNA processing, translation	liver regeneration	NA	NA	NA	NA	NA	maturation of SSU-rRNA from tricistronic rRNA transcript (SSU-rRNA, 5.8S rRNA, LSU-rRNA), rRNA processing, translation	NA	liver regeneration	NA	NA
40S ribosomal protein S2 OS=Mus musculus GN=Rps2 PE=1 SV=3	537	TRUE	RS2_MOUSE	31 kDa	NA	Mus musculus		0.0001	0	0.0001	0	0	0	0	0	0	0		0.0002	0		0	0	0	0	0	0	0		0	0	#DIV/0!			cell-cell adhesion	NA	NA	cellular response to interleukin-4, formation of translation preinitiation complex, ribosomal small subunit assembly, translation	NA	NA	NA	NA	NA	NA	formation of translation preinitiation complex, translation	NA	NA	NA	NA
40S ribosomal protein S20 OS=Mus musculus GN=Rps20 PE=1 SV=1	1381	TRUE	RS20_MOUSE	13 kDa	NA	Mus musculus		0	0	0	0	0	0	0	0	0	0		0.0001	0		0	0	0	0	0	0	0		0	0	#DIV/0!			NA	NA	NA	translation	NA	NA	NA	NA	NA	NA	translation	NA	NA	NA	NA
40S ribosomal protein S25 OS=Mus musculus GN=Rps25 PE=1 SV=1	1169	TRUE	RS25_MOUSE	14 kDa	NA	Mus musculus		0	0	0	0	0.0001	0	0	0	0	0		0.0001	0		0	0	0	0	0	0	0		0	0	#DIV/0!			NA	NA	NA	NA	NA	NA	NA	NA	NA	NA	NA	NA	NA	NA	NA
40S ribosomal protein S26 OS=Mus musculus GN=Rps26 PE=1 SV=3	1604	TRUE	RS26_MOUSE	13 kDa	NA	Mus musculus		0	0	0	0	0	0	0	0	0	0		0	0		0	0	0	0	0	0	0		0	0	#DIV/0!			NA	NA	NA	NA	NA	NA	NA	NA	NA	NA	NA	NA	NA	NA	NA
40S ribosomal protein S3 OS=Mus musculus GN=Rps3 PE=1 SV=1	491	TRUE	RS3_MOUSE	27 kDa	NA	Mus musculus		0	0	0	0	0.0001	0	0	0	0	0		0.0002	0		0	0	0	0	0	0	0		0.0001	0	2.16319			NA	negative regulation of DNA repair, negative regulation of protein ubiquitination, negative regulation of translation, positive regulation of DNA N-glycosylase activity, positive regulation of DNA repair, positive regulation of JUN kinase activity, positive regulation of NIK/NF-kappaB signaling, positive regulation of apoptotic signaling pathway, positive regulation of base-excision repair, positi…	NA	DNA damage response, detection of DNA damage, DNA repair, apoptotic process, cell cycle, cell division, cellular response to hydrogen peroxide, chromosome segregation, mitotic nuclear division, spindle assembly, transcription, DNA-templated, translation	NA	NA	NA	NA	NA	NA	DNA repair, transcription, DNA-templated, translation	NA	NA	NA	NA
40S ribosomal protein S4, X isoform OS=Mus musculus GN=Rps4x PE=1 SV=2	640	TRUE	RS4X_MOUSE	30 kDa	NA	Mus musculus		0	0	0	0	0.0002	0	0	0	0	0		0.0002	0		0	0	0	0	0	0	0		0	0	#DIV/0!			NA	positive regulation of cell proliferation, positive regulation of translation	NA	translation	multicellular organism development	NA	NA	NA	NA	NA	translation	NA	multicellular organism development	NA	NA
40S ribosomal protein S7 OS=Mus musculus GN=Rps7 PE=2 SV=1	1446	TRUE	RS7_MOUSE	22 kDa	NA	Mus musculus		0	0	0	0	0	0	0	0	0	0		0.0001	0		0	0	0	0	0	0	0		0	0	#DIV/0!			NA	NA	NA	cell differentiation, rRNA processing, translation	cell differentiation, neural tube closure	NA	NA	NA	NA	NA	rRNA processing, translation	NA	neural tube closure	NA	NA
40S ribosomal protein S8 OS=Mus musculus GN=Rps8 PE=1 SV=2	845	TRUE	RS8_MOUSE	24 kDa	NA	Mus musculus		0	0	0	0	0.0001	0	0	0	0	0		0.0001	0		0	0	0	0	0	0	0		0	0	#DIV/0!			NA	NA	NA	maturation of SSU-rRNA from tricistronic rRNA transcript (SSU-rRNA, 5.8S rRNA, LSU-rRNA), translation	NA	NA	NA	NA	NA	NA	maturation of SSU-rRNA from tricistronic rRNA transcript (SSU-rRNA, 5.8S rRNA, LSU-rRNA), translation	NA	NA	NA	NA
40S ribosomal protein SA OS=Mus musculus GN=Rpsa PE=1 SV=4	1382	TRUE	RSSA_MOUSE	33 kDa	NA	Mus musculus		0	0	0	0	0	0	0	0	0	0		0.0001	0		0	0	0	0	0	0	0		0	0	#DIV/0!			single organismal cell-cell adhesion	NA	NA	endonucleolytic cleavage in ITS1 to separate SSU-rRNA from 5.8S rRNA and LSU-rRNA from tricistronic rRNA transcript (SSU-rRNA, 5.8S rRNA, LSU-rRNA), endonucleolytic cleavage to generate mature 3'-end of SSU-rRNA from (SSU-rRNA, 5.8S rRNA, LSU-rRNA), epithelial cell differentiation, ribosomal small subunit assembly, translation	epithelial cell differentiation	rRNA export from nucleus	NA	NA	rRNA export from nucleus	NA	endonucleolytic cleavage in ITS1 to separate SSU-rRNA from 5.8S rRNA and LSU-rRNA from tricistronic rRNA transcript (SSU-rRNA, 5.8S rRNA, LSU-rRNA), endonucleolytic cleavage to generate mature 3'-end of SSU-rRNA from (SSU-rRNA, 5.8S rRNA, LSU-rRNA), translation	NA	NA	NA	NA
5-formyltetrahydrofolate cyclo-ligase OS=Mus musculus GN=Mthfs PE=2 SV=2	1168	TRUE	MTHFS_MOUSE	23 kDa	NA	Mus musculus		0	0	0	0	0	0	0	0	0	0		0	0		0	0	0.0001	0	0	0	0		0.0001	0	0			NA	NA	NA	folic acid-containing compound biosynthetic process, tetrahydrofolate interconversion, tetrahydrofolate metabolic process	NA	NA	NA	NA	NA	NA	folic acid-containing compound biosynthetic process, tetrahydrofolate interconversion, tetrahydrofolate metabolic process	NA	NA	NA	NA
5-methylcytosine rRNA methyltransferase NSUN4 OS=Mus musculus GN=Nsun4 PE=1 SV=1	1664	TRUE	NSUN4_MOUSE	43 kDa	NA	Mus musculus		0	0	0	0	0	0	0	0	0	0		0	0		0	0	0	0	0	0	0		0	0	0			NA	NA	NA	NA	NA	NA	NA	NA	NA	NA	NA	NA	NA	NA	NA
6-phosphofructo-2-kinase/fructose-2,6-bisphosphatase 1 OS=Mus musculus GN=Pfkfb1 PE=1 SV=2	1115	TRUE	F261_MOUSE	55 kDa	NA	Mus musculus		0	0	0	0	0	0	0	0	0	0		0	0		0	0	0	0	0	0	0		0	0	#DIV/0!			NA	NA	NA	NA	NA	NA	NA	NA	NA	NA	NA	NA	NA	NA	NA
6-phosphogluconate dehydrogenase, decarboxylating OS=Mus musculus GN=Pgd PE=1 SV=3	732	TRUE	6PGD_MOUSE	53 kDa	NA	Mus musculus		0.0001	0	0.0001	0	0	0	0	0	0	0		0.0002	0		0	0	0	0	0	0	0		0	0	#DIV/0!			NA	NA	NA	D-gluconate metabolic process, pentose-phosphate shunt, pentose-phosphate shunt, oxidative branch	NA	NA	NA	NA	NA	NA	D-gluconate metabolic process, oxidation-reduction process, pentose biosynthetic process, pentose-phosphate shunt, pentose-phosphate shunt, oxidative branch	NA	NA	NA	NA
60 kDa heat shock protein, mitochondrial OS=Mus musculus GN=Hspd1 PE=1 SV=1	34	TRUE	CH60_MOUSE	61 kDa	NA	Mus musculus		0.0003	0.0003	0.0003	0.0006	0.0007	0.0004	0.0001	0.0004	0.0001	0		0.003	0.0003		0.0001	0.0006	0.0025	0.0006	0.0001	0	0.0007		0.0046	0.0007	0.507061			NA	MyD88-dependent toll-like receptor signaling pathway, activation of cysteine-type endopeptidase activity involved in apoptotic process, negative regulation of apoptotic process in bone marrow, negative regulation of neuron apoptotic process, negative regulation of reactive oxygen species biosynthetic process, positive regulation of T cell activation, positive regulation of T cell mediated immune …	NA	'de novo' protein folding, B cell activation, B cell proliferation, MyD88-dependent toll-like receptor signaling pathway, T cell activation, apoptotic mitochondrial changes, chaperone mediated protein folding requiring cofactor, chaperone-mediated protein folding, isotype switching to IgG isotypes, protein import into mitochondrial intermembrane space, protein refolding	isotype switching to IgG isotypes	protein import into mitochondrial intermembrane space	NA	B cell activation, B cell cytokine production, B cell proliferation, MyD88-dependent toll-like receptor signaling pathway, T cell activation, isotype switching to IgG isotypes	protein import into mitochondrial intermembrane space	NA	isotype switching to IgG isotypes	response to lipopolysaccharide	B cell cytokine production, isotype switching to IgG isotypes	NA	NA
60S acidic ribosomal protein P0 OS=Mus musculus GN=Rplp0 PE=1 SV=3	1112	TRUE	RLA0_MOUSE	34 kDa	NA	Mus musculus		0	0	0	0	0	0	0	0	0	0		0	0		0	0	0	0	0	0	0		0	0	0			NA	NA	NA	NA	NA	NA	NA	NA	NA	NA	NA	NA	NA	NA	NA
60S acidic ribosomal protein P1 OS=Mus musculus GN=Rplp1 PE=1 SV=1	791	TRUE	RLA1_MOUSE	11 kDa	NA	Mus musculus		0	0	0	0	0	0	0	0	0	0		0.0001	0		0	0	0	0	0	0	0		0	0	#DIV/0!			NA	activation of protein kinase activity, regulation of translation	NA	cytoplasmic translation, translational elongation	NA	NA	NA	NA	NA	NA	cytoplasmic translation, translational elongation	NA	NA	NA	NA
60S acidic ribosomal protein P2 OS=Mus musculus GN=Rplp2 PE=1 SV=3	1049	TRUE	RLA2_MOUSE	12 kDa	NA	Mus musculus		0	0	0	0	0	0	0	0	0	0		0.0001	0		0	0	0	0	0	0	0		0	0	#DIV/0!			NA	NA	NA	cytoplasmic translation, translational elongation	NA	NA	NA	NA	NA	NA	cytoplasmic translation, translational elongation	NA	NA	NA	NA
60S ribosomal protein L10 OS=Mus musculus GN=Rpl10 PE=1 SV=3	733	TRUE	RL10_MOUSE	25 kDa	NA	Mus musculus		0	0	0	0	0.0001	0	0	0	0	0		0.0002	0		0	0	0	0	0	0	0		0	0	#DIV/0!			NA	NA	NA	ribosomal large subunit assembly, translation	NA	NA	NA	NA	NA	NA	translation	NA	NA	NA	NA
60S ribosomal protein L11 OS=Mus musculus GN=Rpl11 PE=1 SV=4	872	TRUE	RL11_MOUSE	20 kDa	NA	Mus musculus		0	0	0	0	0	0	0	0	0	0		0.0001	0		0	0	0	0	0	0	0		0.0001	0	0.896422			NA	NA	NA	rRNA processing, ribosomal large subunit assembly, translation	NA	protein targeting	NA	NA	protein localization to nucleus, protein targeting	NA	rRNA processing, translation	NA	NA	NA	NA
60S ribosomal protein L12 OS=Mus musculus GN=Rpl12 PE=1 SV=2	645	TRUE	RL12_MOUSE	18 kDa	NA	Mus musculus		0.0001	0	0.0001	0	0	0	0	0	0	0		0.0001	0		0	0	0	0	0	0	0		0	0	3.02222			NA	NA	NA	ribosomal large subunit assembly, translation	NA	NA	NA	NA	NA	NA	translation	NA	NA	NA	NA
60S ribosomal protein L13 OS=Mus musculus GN=Rpl13 PE=1 SV=3	1617	TRUE	RL13_MOUSE	24 kDa	NA	Mus musculus		0	0	0	0	0	0	0	0	0	0		0	0		0	0	0	0	0	0	0		0	0	#DIV/0!			NA	NA	NA	NA	NA	NA	NA	NA	NA	NA	NA	NA	NA	NA	NA
60S ribosomal protein L14 OS=Mus musculus GN=Rpl14 PE=1 SV=3	1044	TRUE	RL14_MOUSE	24 kDa	NA	Mus musculus		0	0	0	0	0	0	0	0	0	0		0	0		0	0	0	0	0	0	0		0	0	#DIV/0!			NA	NA	NA	NA	NA	NA	NA	NA	NA	NA	NA	NA	NA	NA	NA
60S ribosomal protein L15 OS=Mus musculus GN=Rpl15 PE=2 SV=4	401	TRUE	RL15_MOUSE	24 kDa	NA	Mus musculus		0	0	0	0	0	0	0	0	0	0		0.0002	0		0	0	0	0	0	0	0		0.0001	0	1.24203			cell-cell adhesion	NA	NA	cytoplasmic translation, translation	NA	NA	NA	NA	NA	NA	cytoplasmic translation, translation	NA	NA	NA	NA
60S ribosomal protein L17 OS=Mus musculus GN=Rpl17 PE=1 SV=3	1723	TRUE	RL17_MOUSE	21 kDa	NA	Mus musculus		0	0	0	0	0	0	0	0	0	0		0	0		0	0	0	0	0	0	0		0	0	#DIV/0!			NA	NA	NA	NA	NA	NA	NA	NA	NA	NA	NA	NA	NA	NA	NA
60S ribosomal protein L18a OS=Mus musculus GN=Rpl18a PE=1 SV=1	1618	TRUE	RL18A_MOUSE	21 kDa	NA	Mus musculus		0	0	0	0	0	0	0	0	0	0		0	0		0	0	0	0	0	0	0		0	0	#DIV/0!			NA	NA	NA	translation	NA	NA	NA	NA	NA	NA	translation	NA	NA	NA	NA
60S ribosomal protein L22 OS=Mus musculus GN=Rpl22 PE=1 SV=2	356	TRUE	RL22_MOUSE	15 kDa	NA	Mus musculus		0.0001	0	0.0001	0	0.0001	0	0.0001	0	0.0001	0		0.0003	0		0	0	0	0	0	0	0		0	0	6.86667			NA	NA	NA	alpha-beta T cell differentiation, cytoplasmic translation	alpha-beta T cell differentiation	NA	NA	alpha-beta T cell differentiation	NA	NA	cytoplasmic translation, translation	NA	alpha-beta T cell differentiation	NA	NA
60S ribosomal protein L23 OS=Mus musculus GN=Rpl23 PE=1 SV=1	849	TRUE	RL23_MOUSE	15 kDa	NA	Mus musculus		0	0	0	0	0.0001	0	0	0	0	0		0.0001	0		0	0	0	0	0	0	0		0	0	#DIV/0!			NA	NA	NA	translation	NA	NA	NA	NA	NA	NA	translation	NA	NA	NA	NA
60S ribosomal protein L29 OS=Mus musculus GN=Rpl29 PE=2 SV=2	317	TRUE	RL29_MOUSE	18 kDa	NA	Mus musculus		0.0001	0	0.0001	0	0	0	0	0	0	0		0.0002	0		0.0001	0	0	0	0	0	0		0.0001	0	1.31495			cell-substrate adhesion	NA	NA	cytoplasmic translation	multicellular organism growth	NA	multicellular organism growth	NA	NA	NA	cytoplasmic translation	NA	multicellular organism growth	NA	NA
60S ribosomal protein L3 OS=Mus musculus GN=Rpl3 PE=1 SV=3	857	TRUE	RL3_MOUSE	46 kDa	NA	Mus musculus		0	0	0	0	0	0	0	0	0	0		0	0		0	0	0	0	0	0	0		0	0	0.8			NA	NA	NA	cellular response to interleukin-4, ribosomal large subunit assembly, translation	NA	NA	NA	NA	NA	NA	translation	NA	NA	NA	NA
60S ribosomal protein L30 OS=Mus musculus GN=Rpl30 PE=1 SV=2	1370	TRUE	RL30_MOUSE	13 kDa	NA	Mus musculus		0	0	0	0	0	0	0	0	0	0		0	0		0	0	0	0	0	0	0		0	0	#DIV/0!			NA	NA	NA	NA	NA	NA	NA	NA	NA	NA	NA	NA	NA	NA	NA
60S ribosomal protein L5 OS=Mus musculus GN=Rpl5 PE=1 SV=3	1362	TRUE	RL5_MOUSE	34 kDa	NA	Mus musculus		0	0	0	0	0	0	0	0	0	0		0.0001	0		0	0	0	0	0	0	0		0	0	#DIV/0!			NA	NA	NA	rRNA processing, ribosomal large subunit assembly, translation	NA	NA	NA	NA	NA	NA	rRNA processing, translation	NA	NA	NA	NA
60S ribosomal protein L7 OS=Mus musculus GN=Rpl7 PE=1 SV=2	1750	TRUE	RL7_MOUSE	31 kDa	NA	Mus musculus		0	0	0	0	0	0	0	0	0	0		0	0		0	0	0	0	0	0	0		0	0	#DIV/0!			NA	NA	NA	NA	NA	NA	NA	NA	NA	NA	NA	NA	NA	NA	NA
60S ribosomal protein L9 OS=Mus musculus GN=Rpl9 PE=2 SV=2	1074	TRUE	RL9_MOUSE	22 kDa	NA	Mus musculus		0	0	0	0	0	0	0	0	0	0		0	0		0	0	0	0	0	0	0		0	0	#DIV/0!			NA	NA	NA	cytoplasmic translation	NA	NA	NA	NA	NA	NA	cytoplasmic translation	NA	NA	NA	NA
78 kDa glucose-regulated protein OS=Mus musculus GN=Hspa5 PE=1 SV=3	141	TRUE	GRP78_MOUSE	72 kDa	TRUE	Mus musculus		0.0004	0.0001	0.0003	0.0001	0.0001	0.0001	0.0001	0	0.0001	0.0001		0.0013	0.0001		0	0.0001	0.0001	0.0001	0.0002	0.0001	0.0001		0.0006	0.0001	1.64284			cell-cell adhesion	ER overload response, activation of signaling protein activity involved in unfolded protein response, maintenance of protein localization in endoplasmic reticulum, negative regulation of apoptotic process, negative regulation of transforming growth factor beta receptor signaling pathway, positive regulation of cell migration, positive regulation of embryonic development, positive regulation of ne…	NA	ER overload response, activation of signaling protein activity involved in unfolded protein response, cellular response to antibiotic, cellular response to cAMP, cellular response to calcium ion, cellular response to drug, cellular response to glucose starvation, cellular response to interleukin-4, cellular response to manganese ion, cellular response to nerve growth factor stimulus, maintenance …	cerebellar Purkinje cell layer development, cerebellum structural organization, neuron differentiation, positive regulation of neuron projection development, substantia nigra development	platelet degranulation, toxin transport	NA	NA	maintenance of protein localization in endoplasmic reticulum, platelet degranulation, toxin transport	NA	proteolysis involved in cellular protein catabolic process	NA	cerebellar Purkinje cell layer development, cerebellum structural organization, neuron differentiation, positive regulation of neuron projection development, substantia nigra development	NA	NA
A-kinase anchor protein 9 OS=Mus musculus GN=Akap9 PE=1 SV=2	1338	TRUE	AKAP9_MOUSE	436 kDa	NA	Mus musculus		0	0	0	0	0	0	0	0	0	0		0	0		0	0	0	0	0	0	0		0	0	0			NA	NA	NA	NA	NA	NA	NA	NA	NA	NA	NA	NA	NA	NA	NA
A2I7N0-DECOY	1331	TRUE	A2I7N0-DECOY	?	NA	unknown		0	0	0	0	0	0	0	0	0	0		0	0		0	0	0	0	0	0	0		0	0	0			NA	NA	NA	NA	NA	NA	NA	NA	NA	NA	NA	NA	NA	NA	NA
AarF domain-containing protein kinase 4 OS=Mus musculus GN=Adck4 PE=1 SV=1	637	TRUE	ADCK4_MOUSE	59 kDa	NA	unknown		0	0	0	0	0	0	0	0	0	0		0	0		0	0	0.0001	0	0	0	0		0.0001	0	0			NA	NA	NA	NA	NA	NA	NA	NA	NA	NA	NA	NA	NA	NA	NA
Acetyl-CoA acetyltransferase, mitochondrial OS=Mus musculus GN=Acat1 PE=1 SV=1	93	TRUE	THIL_MOUSE	45 kDa	NA	Mus musculus		0	0.0001	0	0.0003	0.0003	0.0001	0	0.0002	0	0		0.0011	0.0001		0	0.0002	0.0008	0.0002	0	0	0.0002		0.0015	0.0002	0.57931			NA	NA	NA	acetyl-CoA biosynthetic process, acetyl-CoA catabolic process, coenzyme A biosynthetic process, coenzyme A metabolic process, fatty acid beta-oxidation, isoleucine catabolic process, ketone body catabolic process, propionyl-CoA biosynthetic process, protein homooligomerization	adipose tissue development, brain development, liver development, metanephric proximal convoluted tubule development	NA	NA	NA	NA	NA	acetyl-CoA biosynthetic process, acetyl-CoA catabolic process, coenzyme A biosynthetic process, coenzyme A metabolic process, fatty acid beta-oxidation, isoleucine catabolic process, ketone body catabolic process, propionyl-CoA biosynthetic process	NA	adipose tissue development, brain development, liver development, metanephric proximal convoluted tubule development	NA	NA
Acetyl-CoA carboxylase 1 OS=Mus musculus GN=Acaca PE=1 SV=1	43.1	TRUE	ACACA_MOUSE	265 kDa	TRUE	Mus musculus		0.0002	0.0006	0.0002	0.0008	0.0005	0.0003	0.0001	0.0004	0.0001	0.0002		0.0034	0.0004		0.0001	0.0003	0.0005	0.0003	0.0006	0.0001	0.0005		0.0023	0.0003	1.1249			NA	lipid homeostasis, tissue homeostasis	NA	acetyl-CoA metabolic process, cellular response to prostaglandin E stimulus, fatty acid biosynthetic process, malonyl-CoA biosynthetic process, protein homotetramerization	NA	NA	NA	NA	NA	NA	acetyl-CoA metabolic process, fatty acid biosynthetic process, lipid metabolic process, malonyl-CoA biosynthetic process, multicellular organismal protein metabolic process	NA	multicellular organismal protein metabolic process, tissue homeostasis	NA	NA
Acetyl-coenzyme A synthetase 2-like, mitochondrial OS=Mus musculus GN=Acss1 PE=1 SV=1	1632	TRUE	ACS2L_MOUSE	75 kDa	NA	Mus musculus		0	0	0	0	0	0	0	0	0	0		0	0		0	0	0	0	0	0	0		0	0	0			NA	NA	NA	NA	NA	NA	NA	NA	NA	NA	NA	NA	NA	NA	NA
Acidic leucine-rich nuclear phosphoprotein 32 family member A OS=Mus musculus GN=Anp32a PE=1 SV=1	365	TRUE	AN32A_MOUSE	29 kDa	NA	Mus musculus		0	0	0	0	0.0002	0.0001	0	0	0	0		0.0004	0		0	0	0	0	0	0	0		0	0	#DIV/0!			NA	NA	NA	NA	NA	NA	NA	NA	NA	NA	NA	NA	NA	NA	NA
Acrosin-binding protein OS=Mus musculus GN=Acrbp PE=1 SV=1	1523	TRUE	ACRBP_MOUSE	61 kDa	NA	Mus musculus		0	0	0	0	0	0	0	0	0	0		0	0		0	0	0	0	0	0	0		0	0	#DIV/0!			NA	NA	NA	NA	NA	NA	NA	NA	NA	NA	NA	NA	NA	NA	NA
Actin-related protein 2/3 complex subunit 4 OS=Mus musculus GN=Arpc4 PE=1 SV=3	1180	TRUE	ARPC4_MOUSE	20 kDa	NA	Mus musculus		0	0	0	0	0	0	0	0	0	0		0.0001	0		0	0	0	0	0	0	0		0	0	#DIV/0!			NA	Arp2/3 complex-mediated actin nucleation	NA	Arp2/3 complex-mediated actin nucleation, actin filament polymerization	NA	NA	NA	NA	NA	NA	NA	NA	NA	NA	NA
Actin-related protein 3 OS=Mus musculus GN=Actr3 PE=1 SV=3	687	TRUE	ARP3_MOUSE	47 kDa	NA	Mus musculus		0.0001	0	0.0001	0	0	0	0	0	0	0		0.0001	0		0	0	0	0	0.0001	0	0		0.0001	0	1.33896			NA	Arp2/3 complex-mediated actin nucleation	NA	Arp2/3 complex-mediated actin nucleation, asymmetric cell division, cell projection organization, cilium assembly, establishment or maintenance of cell polarity, meiotic cell cycle, meiotic chromosome movement towards spindle pole, meiotic cytokinesis, spindle localization	NA	meiotic chromosome movement towards spindle pole	NA	NA	meiotic chromosome movement towards spindle pole, spindle localization	NA	NA	NA	NA	NA	meiotic cell cycle, meiotic chromosome movement towards spindle pole, meiotic cytokinesis
Actin-related protein 3B OS=Mus musculus GN=Actr3b PE=1 SV=1	1879	TRUE	ARP3B_MOUSE	48 kDa	NA	Mus musculus		0	0	0	0	0	0	0	0	0	0		0	0		0	0	0	0	0	0	0		0	0	0			NA	Arp2/3 complex-mediated actin nucleation	NA	Arp2/3 complex-mediated actin nucleation	NA	NA	NA	NA	NA	NA	NA	NA	NA	NA	NA
Actin, alpha cardiac muscle 1 OS=Mus musculus GN=Actc1 PE=1 SV=1	18.2	TRUE	ACTC_MOUSE	42 kDa	TRUE	Mus musculus		0	0	0	0	0	0	0	0	0	0		0	0		0	0	0	0	0	0	0		0	0	#DIV/0!			NA	NA	NA	NA	NA	NA	NA	NA	NA	NA	NA	NA	NA	NA	NA
Actin, alpha skeletal muscle OS=Mus musculus GN=Acta1 PE=1 SV=1	18.3	TRUE	ACTS_MOUSE	42 kDa	TRUE	Mus musculus		0.0013	0.0003	0.0012	0	0	0.0004	0.0005	0	0.0007	0.0002		0.0038	0.0004		0.0003	0.0003	0.0004	0.0005	0.0005	0.0002	0		0.0022	0.0003	1.35051			NA	positive regulation of gene expression	NA	cell growth, skeletal muscle fiber adaptation, skeletal muscle fiber development, skeletal muscle thin filament assembly	mesenchyme migration, skeletal muscle fiber development, skeletal muscle thin filament assembly	NA	cell growth	NA	NA	NA	NA	NA	mesenchyme migration, skeletal muscle fiber adaptation, skeletal muscle fiber development	NA	NA
Actin, cytoplasmic 2 OS=Mus musculus GN=Actg1 PE=1 SV=1	18.1	TRUE	ACTG_MOUSE	42 kDa	TRUE	Mus musculus		0.0023	0.0005	0.0021	0.0034	0.0015	0.0006	0.001	0.0004	0.0012	0.0002		0.0119	0.0013		0.0005	0.0005	0.0005	0.0008	0.0009	0.0003	0.0009		0.0043	0.0006	2.14113			NA	NA	NA	NA	NA	NA	NA	NA	NA	NA	NA	NA	NA	NA	NA
Activated RNA polymerase II transcriptional coactivator p15 OS=Mus musculus GN=Sub1 PE=1 SV=3	613	TRUE	TCP4_MOUSE	14 kDa	NA	Mus musculus		0	0	0	0	0	0	0	0	0	0		0.0002	0		0	0	0	0	0	0	0		0	0	#DIV/0!			NA	NA	NA	NA	NA	NA	NA	NA	NA	NA	NA	NA	NA	NA	NA
Activating molecule in BECN1-regulated autophagy protein 1 OS=Mus musculus GN=Ambra1 PE=1 SV=1	449	TRUE	sp|A2AH22|AMRA1_MOUSE-DECOY	?	NA	Mus musculus		0	0	0	0	0	0	0	0	0	0		0	0		0	0	0	0	0	0	0		0.0001	0	0.409357			NA	NA	NA	NA	NA	NA	NA	NA	NA	NA	NA	NA	NA	NA	NA
Activity-dependent neuroprotector homeobox protein OS=Mus musculus GN=Adnp PE=1 SV=2	186	TRUE	ADNP_MOUSE	124 kDa	NA	Mus musculus		0.0001	0.0001	0	0	0	0.0001	0	0	0.0001	0		0.0004	0		0	0	0	0	0	0	0		0	0	9.33333			NA	activation of protein kinase activity, negative regulation of gene expression, negative regulation of neuron apoptotic process, negative regulation of protein binding, negative regulation of synaptic transmission, nitric oxide homeostasis, positive regulation of axon extension, positive regulation of cGMP biosynthetic process, positive regulation of neuron projection development, positive regulat…	NA	cellular response to extracellular stimulus, positive regulation of axon extension, positive regulation of neuron projection development, transcription, DNA-templated	positive regulation of axon extension, positive regulation of neuron projection development	NA	NA	NA	NA	NA	transcription, DNA-templated	NA	estrous cycle, positive regulation of axon extension, positive regulation of neuron projection development, short-term memory	NA	estrous cycle
Acyl carrier protein, mitochondrial OS=Mus musculus GN=Ndufab1 PE=1 SV=1	1070	TRUE	ACPM_MOUSE	17 kDa	NA	Mus musculus		0	0	0	0	0	0	0	0	0	0		0	0		0	0	0	0	0	0	0		0	0	0			NA	NA	NA	fatty acid biosynthetic process, fatty acid metabolic process, protein lipoylation	NA	NA	NA	NA	NA	NA	fatty acid biosynthetic process, lipid metabolic process, oxidation-reduction process, protein lipoylation	NA	NA	NA	NA
Acyl-CoA dehydrogenase family member 10 OS=Mus musculus GN=Acad10 PE=1 SV=1	1700	TRUE	ACD10_MOUSE	119 kDa	NA	Mus musculus		0	0	0	0	0	0	0	0	0	0		0	0		0	0	0	0	0	0	0		0	0	#DIV/0!			NA	lipid homeostasis	NA	fatty acid beta-oxidation using acyl-CoA dehydrogenase	NA	NA	NA	NA	NA	NA	fatty acid beta-oxidation using acyl-CoA dehydrogenase, metabolic process, oxidation-reduction process	NA	NA	NA	NA
Acyl-CoA synthetase family member 2, mitochondrial OS=Mus musculus GN=Acsf2 PE=1 SV=1	170	TRUE	ACSF2_MOUSE	68 kDa	NA	Mus musculus		0	0	0	0.0001	0	0	0	0	0	0		0.0001	0		0	0	0.0007	0	0	0	0		0.0007	0.0001	0.0777778			NA	NA	NA	fatty acid metabolic process	NA	NA	NA	NA	NA	NA	fatty acid metabolic process, lipid metabolic process, metabolic process	NA	NA	NA	NA
Acyl-CoA synthetase family member 3, mitochondrial OS=Mus musculus GN=Acsf3 PE=1 SV=2	436	TRUE	ACSF3_MOUSE	65 kDa	NA	Mus musculus		0	0	0	0	0	0	0	0	0	0		0	0		0	0	0.0002	0	0	0	0		0.0002	0	0.179861			NA	NA	NA	fatty acid biosynthetic process, malonate catabolic process	NA	NA	NA	NA	NA	NA	fatty acid biosynthetic process, lipid metabolic process, malonate catabolic process	NA	NA	NA	NA
Acyl-coenzyme A thioesterase 13 OS=Mus musculus GN=Acot13 PE=1 SV=1	1631	TRUE	ACO13_MOUSE	15 kDa	NA	Mus musculus		0	0	0	0	0	0	0	0	0	0		0	0		0	0	0	0	0	0	0		0	0	0			NA	NA	NA	NA	NA	NA	NA	NA	NA	NA	NA	NA	NA	NA	NA
Acyl-coenzyme A thioesterase 5 OS=Mus musculus GN=Acot5 PE=2 SV=2	1345	TRUE	sp|Q6Q2Z6|ACOT5_MOUSE-DECOY	?	TRUE	Mus musculus		0	0	0	0	0	0	0	0	0	0		0	0		0	0	0	0	0	0	0		0	0	#DIV/0!			NA	NA	NA	NA	NA	NA	NA	NA	NA	NA	NA	NA	NA	NA	NA
Acyl-protein thioesterase 1 OS=Mus musculus GN=Lypla1 PE=1 SV=1	1018	TRUE	LYPA1_MOUSE	25 kDa	NA	Mus musculus		0	0	0	0	0	0	0	0	0	0		0	0		0	0	0.0001	0	0	0	0		0.0001	0	0			NA	negative regulation of Golgi to plasma membrane protein transport	NA	fatty acid metabolic process, protein depalmitoylation	NA	NA	NA	NA	NA	NA	fatty acid metabolic process, lipid metabolic process, protein depalmitoylation	NA	NA	NA	NA
Acyl-protein thioesterase 2 OS=Mus musculus GN=Lypla2 PE=1 SV=1	1231	TRUE	LYPA2_MOUSE	25 kDa	NA	Mus musculus		0	0	0	0	0	0	0	0	0	0		0	0		0	0	0	0	0	0	0		0	0	0.518519			cell-cell adhesion	NA	NA	fatty acid metabolic process, protein depalmitoylation	NA	NA	NA	NA	NA	NA	fatty acid metabolic process, lipid metabolic process, protein depalmitoylation	NA	NA	NA	NA
Adenine DNA glycosylase OS=Mus musculus GN=Mutyh PE=2 SV=2	1822	TRUE	MUTYH_MOUSE	58 kDa	NA	Mus musculus		0	0	0	0	0	0	0	0	0	0		0	0		0	0	0	0	0	0	0		0	0	#DIV/0!			NA	NA	NA	NA	NA	NA	NA	NA	NA	NA	NA	NA	NA	NA	NA
Adenomatous polyposis coli protein 2 OS=Mus musculus GN=Apc2 PE=1 SV=1	446	TRUE	APC2_MOUSE	243 kDa	NA	Mus musculus		0	0	0	0	0	0	0	0	0	0		0	0		0	0	0	0	0	0	0		0	0	#DIV/0!			NA	Wnt signaling pathway, activation of GTPase activity, negative regulation of canonical Wnt signaling pathway, negative regulation of catenin import into nucleus, negative regulation of microtubule depolymerization, positive regulation of protein catabolic process, regulation of cell differentiation	NA	Wnt signaling pathway, cell fate specification, cell migration, microtubule cytoskeleton organization	cell fate specification, pattern specification process	NA	NA	NA	cell migration	cell migration	NA	NA	pattern specification process	NA	NA
Adenomatous polyposis coli protein OS=Mus musculus GN=Apc PE=1 SV=1	1225	TRUE	APC_MOUSE	311 kDa	NA	Mus musculus		0	0	0	0	0	0	0	0	0	0		0	0		0	0	0	0	0	0	0		0	0	#DIV/0!			NA	NA	NA	NA	NA	NA	NA	NA	NA	NA	NA	NA	NA	NA	NA
Adenomatous polyposis coli protein OS=Mus musculus GN=Apc PE=1 SV=1	1003	TRUE	sp|Q61315|APC_MOUSE-DECOY	?	NA	Mus musculus		0	0	0	0	0	0	0	0	0	0		0	0		0	0	0	0	0	0	0		0	0	#DIV/0!			NA	NA	NA	NA	NA	NA	NA	NA	NA	NA	NA	NA	NA	NA	NA
Adenomatous polyposis coli protein OS=Mus musculus GN=Apc PE=1 SV=1	1225	TRUE	APC_MOUSE	311 kDa	NA	Mus musculus		0	0	0	0	0	0	0	0	0	0		0	0		0	0	0	0	0	0	0		0	0	#DIV/0!			NA	NA	NA	NA	NA	NA	NA	NA	NA	NA	NA	NA	NA	NA	NA
Adenomatous polyposis coli protein OS=Mus musculus GN=Apc PE=1 SV=1	1003	TRUE	sp|Q61315|APC_MOUSE-DECOY	?	NA	Mus musculus		0	0	0	0	0	0	0	0	0	0		0	0		0	0	0	0	0	0	0		0	0	#DIV/0!			NA	NA	NA	NA	NA	NA	NA	NA	NA	NA	NA	NA	NA	NA	NA
Adenosylhomocysteinase OS=Mus musculus GN=Ahcy PE=1 SV=3	357	TRUE	SAHH_MOUSE	48 kDa	NA	Mus musculus		0	0	0	0	0	0	0	0	0	0		0	0		0	0.0001	0	0	0	0.0001	0		0.0001	0	0.186454			NA	NA	NA	S-adenosylhomocysteine catabolic process, S-adenosylmethionine cycle, one-carbon metabolic process	NA	NA	NA	NA	NA	NA	S-adenosylhomocysteine catabolic process, S-adenosylmethionine cycle, one-carbon metabolic process	NA	NA	NA	NA
Adenylate cyclase type 10 OS=Mus musculus GN=Adcy10 PE=2 SV=2	1306	TRUE	ADCYA_MOUSE	186 kDa	NA	Mus musculus		0	0	0	0	0	0	0	0	0	0		0	0		0	0	0	0	0	0	0		0	0	0			NA	NA	NA	NA	NA	NA	NA	NA	NA	NA	NA	NA	NA	NA	NA
Adenylate cyclase type 8 OS=Mus musculus GN=Adcy8 PE=1 SV=2	1904	TRUE	ADCY8_MOUSE	140 kDa	NA	Mus musculus		0	0	0	0	0	0	0	0	0	0		0	0		0	0	0	0	0	0	0		0	0	#DIV/0!			NA	NA	NA	NA	NA	NA	NA	NA	NA	NA	NA	NA	NA	NA	NA
Adenylate kinase 4, mitochondrial OS=Mus musculus GN=Ak4 PE=1 SV=1	1026	TRUE	KAD4_MOUSE	25 kDa	NA	Mus musculus		0	0	0	0	0	0	0	0	0	0		0	0		0	0	0	0	0	0	0		0	0	#DIV/0!			NA	NA	NA	AMP metabolic process, ATP metabolic process, GTP metabolic process, nucleobase-containing compound metabolic process, nucleoside diphosphate phosphorylation, nucleoside triphosphate biosynthetic process, phosphorylation	brain development, liver development	NA	NA	NA	NA	NA	AMP metabolic process, ATP metabolic process, GTP metabolic process, nucleobase-containing compound metabolic process, nucleoside diphosphate phosphorylation, nucleoside triphosphate biosynthetic process, phosphorylation	NA	brain development, liver development	NA	NA
Adenylyltransferase and sulfurtransferase MOCS3 OS=Mus musculus GN=Mocs3 PE=1 SV=1	1292	TRUE	sp|A2BDX3|MOCS3_MOUSE-DECOY	?	NA	Mus musculus		0	0	0	0	0	0	0	0	0	0		0.0001	0		0	0	0	0	0	0	0		0	0	#DIV/0!			NA	NA	NA	NA	NA	NA	NA	NA	NA	NA	NA	NA	NA	NA	NA
ADP-ribosylation factor 1 OS=Mus musculus GN=Arf1 PE=1 SV=2	272.1	TRUE	ARF1_MOUSE	21 kDa	TRUE	Mus musculus		0	0	0	0	0	0	0	0	0	0		0.0001	0		0	0	0	0	0	0	0		0	0	#DIV/0!			NA	cellular copper ion homeostasis, long term synaptic depression, positive regulation of ER to Golgi vesicle-mediated transport, positive regulation of calcium ion-dependent exocytosis, positive regulation of catalytic activity, positive regulation of dendritic spine development, positive regulation of endocytosis, positive regulation of late endosome to lysosome transport, positive regulation of p…	NA	actin filament organization, cellular copper ion homeostasis, dendritic spine organization, lysosomal membrane organization, positive regulation of dendritic spine development, regulation of Arp2/3 complex-mediated actin nucleation, small GTPase mediated signal transduction, synaptic vesicle budding, very-low-density lipoprotein particle assembly	positive regulation of dendritic spine development	Golgi to transport vesicle transport, protein transport, synaptic vesicle budding, vesicle-mediated transport	NA	NA	Golgi to transport vesicle transport, protein transport, synaptic vesicle budding, vesicle-mediated transport	NA	NA	NA	positive regulation of dendritic spine development, very-low-density lipoprotein particle assembly	NA	NA
ADP-ribosylation factor 5 OS=Mus musculus GN=Arf5 PE=1 SV=2	272.2	TRUE	ARF5_MOUSE	21 kDa	TRUE	unknown		0	0	0	0	0	0	0	0	0	0		0	0		0	0	0	0	0	0	0		0	0	#DIV/0!			NA	NA	NA	NA	NA	NA	NA	NA	NA	NA	NA	NA	NA	NA	NA
ADP-ribosylation factor GTPase-activating protein 3 OS=Mus musculus GN=Arfgap3 PE=1 SV=2	483	TRUE	ARFG3_MOUSE	57 kDa	NA	Mus musculus		0	0	0	0	0	0	0	0	0	0		0.0001	0		0	0	0	0.0001	0	0	0		0.0001	0	0.855556			NA	positive regulation of GTPase activity	NA	protein secretion	NA	protein secretion, transport, vesicle-mediated transport	NA	NA	protein secretion, transport, vesicle-mediated transport	NA	NA	NA	NA	NA	NA
ADP-ribosylation factor-like protein 1 OS=Mus musculus GN=Arl1 PE=1 SV=1	1623	TRUE	ARL1_MOUSE	20 kDa	NA	Mus musculus		0	0	0	0	0	0	0	0	0	0		0	0		0	0	0	0	0	0	0		0	0	#DIV/0!			NA	activation of phospholipase D activity, small GTPase mediated signal transduction	NA	Golgi organization, small GTPase mediated signal transduction, toxin metabolic process	NA	Golgi vesicle transport, retrograde transport, endosome to Golgi	NA	NA	Golgi vesicle transport, protein localization to Golgi apparatus, retrograde transport, endosome to Golgi	NA	toxin metabolic process	NA	NA	NA	NA
ADP-ribosylation factor-like protein 5B OS=Mus musculus GN=Arl5b PE=2 SV=3	2099	TRUE	ARL5B_MOUSE	20 kDa	NA	Mus musculus		0	0	0	0	0	0	0	0	0	0		0	0		0	0	0	0	0	0	0		0	0	#DIV/0!			NA	small GTPase mediated signal transduction	NA	small GTPase mediated signal transduction	NA	NA	NA	NA	NA	NA	NA	NA	NA	NA	NA
ADP/ATP translocase 2 OS=Mus musculus GN=Slc25a5 PE=1 SV=3	288.1	TRUE	ADT2_MOUSE	33 kDa	TRUE	Mus musculus		0.0001	0	0.0001	0	0	0	0	0	0.0001	0		0.0002	0		0	0	0.0001	0	0	0	0		0.0001	0	2.15089			NA	negative regulation of mitochondrial outer membrane permeabilization involved in apoptotic signaling pathway, positive regulation of cell proliferation	NA	chromosome segregation, negative regulation of mitochondrial outer membrane permeabilization involved in apoptotic signaling pathway	NA	negative regulation of mitochondrial outer membrane permeabilization involved in apoptotic signaling pathway, transmembrane transport	NA	NA	negative regulation of mitochondrial outer membrane permeabilization involved in apoptotic signaling pathway, transmembrane transport	NA	NA	NA	NA	NA	NA
ADP/ATP translocase 4 OS=Mus musculus GN=Slc25a31 PE=1 SV=1	288.3	TRUE	ADT4_MOUSE	35 kDa	TRUE	Mus musculus		0	0	0	0	0	0	0	0	0	0		0	0		0	0	0	0	0	0	0		0	0	#DIV/0!			NA	NA	NA	NA	NA	NA	NA	NA	NA	NA	NA	NA	NA	NA	NA
Adrenodoxin, mitochondrial OS=Mus musculus GN=Fdx1 PE=1 SV=1	676	TRUE	ADX_MOUSE	20 kDa	NA	Mus musculus		0	0	0	0	0	0	0	0	0	0		0	0		0	0	0.0001	0	0	0	0		0.0001	0	0			NA	hormone biosynthetic process	NA	cellular response to cAMP, cellular response to forskolin	NA	NA	NA	NA	NA	NA	cholesterol metabolic process, hormone biosynthetic process, oxidation-reduction process, steroid biosynthetic process	NA	NA	NA	NA
AFG3-like protein 1 OS=Mus musculus GN=Afg3l1 PE=1 SV=2	311.2	TRUE	AFG31_MOUSE	87 kDa	TRUE	Mus musculus		0	0	0	0	0	0	0	0	0	0		0	0		0	0	0	0	0	0	0		0	0	0			NA	NA	NA	cristae formation, mitochondrial fusion, mitochondrial protein processing, protein complex assembly, protein import into mitochondrial intermembrane space	NA	protein import into mitochondrial intermembrane space	NA	NA	protein import into mitochondrial intermembrane space	NA	mitochondrial protein processing, proteolysis	NA	NA	NA	NA
AFG3-like protein 2 OS=Mus musculus GN=Afg3l2 PE=1 SV=1	311.1	TRUE	AFG32_MOUSE	90 kDa	TRUE	Mus musculus		0	0	0	0	0	0	0	0	0	0		0	0		0	0	0.0002	0	0	0	0		0.0002	0	0			NA	mitochondrial calcium ion homeostasis, regulation of multicellular organism growth	NA	axonogenesis, cristae formation, mitochondrial calcium ion homeostasis, mitochondrial fusion, mitochondrial protein processing, muscle fiber development, myelination, neuromuscular junction development, protein complex assembly, protein import into mitochondrial intermembrane space	axonogenesis, muscle fiber development, myelination, nerve development	mitochondrial calcium uptake, protein import into mitochondrial intermembrane space	NA	NA	mitochondrial calcium uptake, protein import into mitochondrial intermembrane space	NA	mitochondrial protein processing, proteolysis	NA	axonogenesis, myelination, nerve development	NA	NA
Aflatoxin B1 aldehyde reductase member 2 OS=Mus musculus GN=Akr7a2 PE=1 SV=3	1202	TRUE	ARK72_MOUSE	41 kDa	NA	Mus musculus		0	0	0	0	0	0	0	0	0	0		0	0		0	0	0	0	0	0	0		0	0	0			NA	NA	NA	daunorubicin metabolic process, doxorubicin metabolic process	NA	NA	NA	NA	NA	NA	daunorubicin metabolic process, doxorubicin metabolic process, oxidation-reduction process	NA	NA	NA	NA
Alanine--tRNA ligase, mitochondrial OS=Mus musculus GN=Aars2 PE=1 SV=1	280	TRUE	SYAM_MOUSE	107 kDa	NA	Mus musculus		0	0	0	0	0	0	0	0	0	0		0.0001	0		0	0	0.0002	0	0	0	0		0.0002	0	0.233333			NA	NA	NA	mitochondrial alanyl-tRNA aminoacylation, mitochondrial respiratory chain complex assembly, tRNA modification, translation	NA	NA	NA	NA	NA	NA	alanyl-tRNA aminoacylation, mitochondrial alanyl-tRNA aminoacylation, tRNA aminoacylation, tRNA modification, translation	NA	NA	NA	NA
Aldehyde dehydrogenase family 1 member A3 OS=Mus musculus GN=Aldh1a3 PE=1 SV=1	87.2	TRUE	AL1A3_MOUSE	56 kDa	TRUE	Mus musculus		0.0002	0	0.0002	0	0	0	0	0	0	0		0.0003	0		0	0	0	0	0	0	0		0	0	14.6914			NA	NA	NA	NA	NA	NA	NA	NA	NA	NA	NA	NA	NA	NA	NA
Aldehyde dehydrogenase, mitochondrial OS=Mus musculus GN=Aldh2 PE=1 SV=1	87.1	TRUE	ALDH2_MOUSE	57 kDa	TRUE	Mus musculus		0.0001	0.0002	0.0001	0.0003	0.0003	0.0001	0	0.0001	0	0		0.0012	0.0001		0	0.0002	0.0007	0.0002	0	0	0.0003		0.0014	0.0002	0.663528			NA	NA	NA	NA	NA	NA	NA	NA	NA	NA	ethanol catabolic process, oxidation-reduction process	NA	NA	NA	NA
Alpha-2-HS-glycoprotein OS=Mus musculus GN=Ahsg PE=1 SV=1	1658	TRUE	FETUA_MOUSE	37 kDa	TRUE	Mus musculus		0	0	0	0	0	0	0	0	0	0		0	0		0	0	0	0	0	0	0		0	0	#DIV/0!			NA	negative regulation of bone mineralization, negative regulation of endopeptidase activity, positive regulation of phagocytosis, regulation of inflammatory response	NA	NA	NA	NA	NA	NA	NA	NA	NA	NA	ossification	NA	NA
Alpha-actinin-1 OS=Mus musculus GN=Actn1 PE=1 SV=1	101.2	TRUE	ACTN1_MOUSE	103 kDa	TRUE	Mus musculus		0.0009	0	0.0008	0	0	0	0.0001	0	0.0001	0		0.0019	0.0002		0.0001	0	0	0	0.0002	0	0		0.0003	0	4.55207			focal adhesion assembly	negative regulation of cellular component movement, regulation of nucleic acid-templated transcription	NA	actin crosslink formation, actin filament bundle assembly, actin filament network formation, cortical cytoskeleton organization, focal adhesion assembly, platelet formation, platelet morphogenesis	platelet formation, platelet morphogenesis	NA	NA	platelet formation	NA	NA	NA	NA	platelet formation	NA	NA
Alpha-actinin-2 OS=Mus musculus GN=Actn2 PE=1 SV=2	101.3	TRUE	ACTN2_MOUSE	104 kDa	TRUE	Mus musculus		0.0001	0	0.0001	0	0	0	0	0	0	0		0.0002	0		0	0	0	0	0	0	0		0	0	#DIV/0!			focal adhesion assembly	actin filament uncapping, negative regulation of potassium ion transmembrane transporter activity, negative regulation of potassium ion transport, negative regulation of protein localization to cell surface, phospholipase C-activating angiotensin-activated signaling pathway, positive regulation of cation channel activity, positive regulation of endocytic recycling, positive regulation of potassiu…	NA	actin filament uncapping, cardiac muscle cell development, establishment of protein localization to plasma membrane, focal adhesion assembly, microspike assembly, phospholipase C-activating angiotensin-activated signaling pathway, protein homotetramerization, sarcomere organization	cardiac muscle cell development, sarcomere organization	establishment of protein localization to plasma membrane	NA	NA	establishment of protein localization to plasma membrane	NA	NA	NA	cardiac muscle cell development, muscle contraction	NA	NA
Alpha-actinin-3 OS=Mus musculus GN=Actn3 PE=2 SV=1	101.4	TRUE	ACTN3_MOUSE	103 kDa	TRUE	unknown		0	0	0	0	0	0	0	0	0	0		0	0		0	0	0	0	0	0	0		0	0	#DIV/0!			NA	NA	NA	NA	NA	NA	NA	NA	NA	NA	NA	NA	NA	NA	NA
Alpha-actinin-4 OS=Mus musculus GN=Actn4 PE=1 SV=1	101.1	TRUE	ACTN4_MOUSE	105 kDa	TRUE	Mus musculus		0.0009	0	0.0008	0	0	0	0.0001	0	0.0001	0		0.0018	0.0002		0.0001	0	0	0	0.0003	0	0		0.0005	0.0001	2.98283			NA	negative regulation of cellular component movement, negative regulation of substrate adhesion-dependent cell spreading, peroxisome proliferator activated receptor signaling pathway, positive regulation of NIK/NF-kappaB signaling, positive regulation of cell migration, positive regulation of cellular component movement, positive regulation of pinocytosis, regulation of apoptotic process, regulatio…	NA	actin filament bundle assembly, bicellular tight junction assembly, peroxisome proliferator activated receptor signaling pathway, retinoic acid receptor signaling pathway, vesicle transport along actin filament	NA	protein transport, vesicle transport along actin filament	NA	NA	protein localization to bicellular tight junction, protein transport, vesicle transport along actin filament	NA	NA	NA	NA	NA	NA
Alpha-amylase 1 OS=Mus musculus GN=Amy1 PE=1 SV=2	271.3	TRUE	AMY1_MOUSE	58 kDa	TRUE	unknown		0	0	0	0	0	0	0	0	0	0		0	0		0	0	0	0	0	0	0		0	0	#DIV/0!			NA	NA	NA	NA	NA	NA	NA	NA	NA	NA	NA	NA	NA	NA	NA
Alpha-crystallin A chain OS=Mus musculus GN=Cryaa PE=2 SV=1	1455	TRUE	CRYAA_MOUSE	22 kDa	NA	Mus musculus		0	0	0	0	0	0	0	0	0	0		0	0		0	0	0	0	0	0	0		0	0	0			NA	negative regulation of apoptotic process, negative regulation of cysteine-type endopeptidase activity involved in apoptotic process, negative regulation of gene expression, positive regulation of cell growth, positive regulation of protein phosphorylation	NA	actin filament organization, apoptotic process, apoptotic process involved in morphogenesis, lens fiber cell morphogenesis, microtubule-based process, mitochondrion organization, protein folding, protein homooligomerization, tubulin complex assembly	apoptotic process involved in morphogenesis, camera-type eye development, embryonic camera-type eye morphogenesis, lens development in camera-type eye, lens fiber cell morphogenesis, lens morphogenesis in camera-type eye	NA	NA	NA	NA	NA	NA	NA	embryonic camera-type eye morphogenesis, lens fiber cell morphogenesis	NA	NA
Alpha-endosulfine OS=Mus musculus GN=Ensa PE=1 SV=1	1899	TRUE	ENSA_MOUSE	13 kDa	NA	Mus musculus		0	0	0	0	0	0	0	0	0	0		0	0		0	0	0	0	0	0	0		0	0	#DIV/0!			NA	negative regulation of catalytic activity, negative regulation of protein dephosphorylation, regulation of catalytic activity, regulation of insulin secretion	NA	G2/M transition of mitotic cell cycle, cell cycle, cell division, mitotic nuclear division	NA	NA	NA	NA	NA	NA	NA	NA	NA	NA	NA
Alpha-enolase OS=Mus musculus GN=Eno1 PE=1 SV=3	99.1	TRUE	ENOA_MOUSE	47 kDa	TRUE	Mus musculus		0.0005	0.0001	0.0004	0.0001	0.0001	0	0.0003	0	0.0003	0		0.0016	0.0002		0.0002	0.0002	0.0001	0.0001	0.0003	0.0001	0.0001		0.001	0.0001	1.23588			cell-cell adhesion	positive regulation of binding	NA	glycolytic process	in utero embryonic development	NA	NA	NA	NA	NA	glycolytic process	NA	in utero embryonic development	NA	NA
Alpha-fetoprotein OS=Mus musculus GN=Afp PE=2 SV=1	1357	TRUE	FETA_MOUSE	67 kDa	NA	Mus musculus		0	0	0	0	0	0	0	0	0	0		0	0		0	0	0	0	0	0	0		0	0	0			NA	NA	NA	NA	NA	NA	NA	NA	NA	NA	NA	NA	NA	NA	NA
Alpha-internexin OS=Mus musculus GN=Ina PE=1 SV=3	1.43	TRUE	AINX_MOUSE	55 kDa	TRUE	unknown		0	0	0	0	0	0	0	0	0	0		0	0		0	0	0	0	0	0	0		0	0	#DIV/0!			NA	NA	NA	NA	NA	NA	NA	NA	NA	NA	NA	NA	NA	NA	NA
Alpha-mannosidase 2 OS=Mus musculus GN=Man2a1 PE=1 SV=2	1137	TRUE	MA2A1_MOUSE	132 kDa	NA	Mus musculus		0	0	0	0	0	0	0	0	0	0		0	0		0	0	0	0.0001	0	0	0		0.0001	0	0			NA	positive regulation of neurogenesis	NA	N-glycan processing, mitochondrion organization, positive regulation of neurogenesis, protein deglycosylation, protein glycosylation, vacuole organization	in utero embryonic development, liver development, lung alveolus development, positive regulation of neurogenesis, retina morphogenesis in camera-type eye	NA	NA	NA	NA	NA	N-glycan processing, carbohydrate metabolic process, mannose metabolic process, protein deglycosylation, protein glycosylation	NA	in utero embryonic development, liver development, lung alveolus development, positive regulation of neurogenesis, respiratory gaseous exchange, retina morphogenesis in camera-type eye	NA	NA
Alpha-soluble NSF attachment protein OS=Mus musculus GN=Napa PE=1 SV=1	1053	TRUE	SNAA_MOUSE	33 kDa	NA	Mus musculus		0	0	0	0	0	0	0	0	0	0		0.0001	0		0	0	0	0	0	0	0		0	0	#DIV/0!			NA	regulation of synaptic vesicle priming	NA	SNARE complex disassembly, membrane fusion, neuron differentiation, synaptic transmission, glutamatergic	brain development, neuron differentiation	SNARE complex disassembly, intracellular protein transport, protein transport	NA	NA	SNARE complex disassembly, apical protein localization, intracellular protein transport, protein transport	NA	NA	NA	brain development, neuron differentiation	NA	NA
Alpha-tectorin OS=Mus musculus GN=Tecta PE=1 SV=2	595	TRUE	sp|O08523|TECTA_MOUSE-DECOY	?	NA	Mus musculus		0	0	0	0	0	0	0	0	0	0		0	0		0	0	0	0	0	0	0		0	0	0.414815			NA	NA	NA	NA	NA	NA	NA	NA	NA	NA	NA	NA	NA	NA	NA
Alpha-tubulin N-acetyltransferase 1 OS=Mus musculus GN=Atat1 PE=1 SV=1	450	TRUE	ATAT_MOUSE	47 kDa	NA	Mus musculus		0	0	0	0	0	0	0	0	0	0		0	0		0	0	0	0	0	0	0		0	0	#DIV/0!			NA	positive regulation of NLRP3 inflammasome complex assembly, regulation of fat cell differentiation, regulation of microtubule cytoskeleton organization	NA	alpha-tubulin acetylation	dentate gyrus development	NA	NA	NA	NA	NA	alpha-tubulin acetylation	spermatogenesis	dentate gyrus development, spermatogenesis	NA	spermatogenesis
Alstrom syndrome protein 1 homolog OS=Mus musculus GN=Alms1 PE=1 SV=2	918	TRUE	sp|Q8K4E0|ALMS1_MOUSE-DECOY	?	NA	Mus musculus		0	0	0	0	0	0	0	0	0	0		0	0		0	0	0	0	0	0	0		0	0	#DIV/0!			NA	NA	NA	NA	NA	NA	NA	NA	NA	NA	NA	NA	NA	NA	NA
Ameloblastin OS=Mus musculus GN=Ambn PE=2 SV=1	2149	TRUE	sp|O55189|AMBN_MOUSE-DECOY	?	NA	Mus musculus		0	0	0	0	0	0	0	0	0	0		0	0		0	0	0	0	0	0	0		0	0	#DIV/0!			NA	NA	NA	NA	NA	NA	NA	NA	NA	NA	NA	NA	NA	NA	NA
Aminomethyltransferase, mitochondrial OS=Mus musculus GN=Amt PE=1 SV=1	366	TRUE	GCST_MOUSE	44 kDa	NA	Mus musculus		0	0	0	0	0	0	0	0	0	0		0	0		0	0	0.0002	0	0	0	0		0.0002	0	0			NA	NA	NA	glycine decarboxylation via glycine cleavage system	NA	NA	NA	NA	NA	NA	glycine decarboxylation via glycine cleavage system, methylation	NA	NA	NA	NA
Aminopeptidase N OS=Mus musculus GN=Anpep PE=1 SV=4	2176	TRUE	AMPN_MOUSE	110 kDa	NA	Mus musculus		0	0	0	0	0	0	0	0	0	0		0	0		0	0	0	0	0	0	0		0	0	#DIV/0!			NA	NA	NA	NA	NA	NA	NA	NA	NA	NA	NA	NA	NA	NA	NA
Amphoterin-induced protein 1 OS=Mus musculus GN=Amigo1 PE=1 SV=1	1802	TRUE	AMGO1_MOUSE	55 kDa	NA	Mus musculus		0	0	0	0	0	0	0	0	0	0		0	0		0	0	0	0	0	0	0		0	0	0			NA	NA	NA	NA	NA	NA	NA	NA	NA	NA	NA	NA	NA	NA	NA
Amyloid protein-binding protein 2 OS=Mus musculus GN=Appbp2 PE=2 SV=1	1810	TRUE	APBP2_MOUSE	67 kDa	NA	Mus musculus		0	0	0	0	0	0	0	0	0	0		0	0		0	0	0	0	0	0	0		0	0	#DIV/0!			NA	NA	NA	NA	NA	NA	NA	NA	NA	NA	NA	NA	NA	NA	NA
Anaphase-promoting complex subunit 5 OS=Mus musculus GN=Anapc5 PE=1 SV=1	2026	TRUE	sp|Q8BTZ4|APC5_MOUSE-DECOY	?	NA	Mus musculus		0	0	0	0	0	0	0	0	0	0		0	0		0	0	0	0	0	0	0		0	0	#DIV/0!			NA	NA	NA	NA	NA	NA	NA	NA	NA	NA	NA	NA	NA	NA	NA
Angiotensin-converting enzyme OS=Mus musculus GN=Ace PE=1 SV=3	2119	TRUE	ACE_MOUSE	151 kDa	NA	Mus musculus		0	0	0	0	0	0	0	0	0	0		0	0		0	0	0	0	0	0	0		0	0	0			NA	NA	NA	NA	NA	NA	NA	NA	NA	NA	NA	NA	NA	NA	NA
Ankyrin repeat and EF-hand domain-containing protein 1 OS=Mus musculus GN=Ankef1 PE=2 SV=1	359	TRUE	ANKE1_MOUSE	87 kDa	NA	Mus musculus		0	0	0	0	0	0	0	0	0	0		0.0001	0		0	0	0	0	0	0	0		0.0002	0	0.665205			NA	NA	NA	NA	NA	NA	NA	NA	NA	NA	NA	NA	NA	NA	NA
Ankyrin repeat and SOCS box protein 3 OS=Mus musculus GN=Asb3 PE=1 SV=2	2134	TRUE	ASB3_MOUSE	58 kDa	NA	Mus musculus		0	0	0	0	0	0	0	0	0	0		0	0		0	0	0	0	0	0	0		0	0	#DIV/0!			NA	NA	NA	NA	NA	NA	NA	NA	NA	NA	NA	NA	NA	NA	NA
Ankyrin repeat domain-containing protein 27 OS=Mus musculus GN=Ankrd27 PE=1 SV=2	1869	TRUE	ANR27_MOUSE	117 kDa	NA	Mus musculus		0	0	0	0	0	0	0	0	0	0		0	0		0	0	0	0	0	0	0		0	0	#DIV/0!			NA	NA	NA	NA	NA	NA	NA	NA	NA	NA	NA	NA	NA	NA	NA
Ankyrin repeat domain-containing protein 6 OS=Mus musculus GN=Ankrd6 PE=1 SV=2	1434	TRUE	ANKR6_MOUSE	78 kDa	NA	Mus musculus		0	0	0	0	0	0	0	0	0	0		0	0		0	0	0	0	0	0	0		0	0	#DIV/0!			NA	NA	NA	NA	NA	NA	NA	NA	NA	NA	NA	NA	NA	NA	NA
Ankyrin-3 OS=Mus musculus GN=Ank3 PE=1 SV=1	2144	TRUE	sp|G5E8K5|ANK3_MOUSE-DECOY	?	NA	Mus musculus		0	0	0	0	0	0	0	0	0	0		0	0		0	0	0	0	0	0	0		0	0	#DIV/0!			NA	NA	NA	NA	NA	NA	NA	NA	NA	NA	NA	NA	NA	NA	NA
Annexin A1 OS=Mus musculus GN=Anxa1 PE=1 SV=2	173	TRUE	ANXA1_MOUSE	39 kDa	NA	Mus musculus		0.0001	0.0001	0.0001	0	0	0	0.0001	0	0.0001	0		0.0004	0		0.0002	0.0001	0	0.0001	0.0001	0	0		0.0005	0.0001	0.603956			NA	G-protein coupled receptor signaling pathway, coupled to cyclic nucleotide second messenger, cell surface receptor signaling pathway, insulin secretion, negative regulation of T-helper 2 cell differentiation, negative regulation of exocytosis, negative regulation of interleukin-8 secretion, negative regulation of phospholipase A2 activity, negative regulation of protein secretion, neutrophil clea…	NA	DNA duplex unwinding, DNA rewinding, DNA strand renaturation, G-protein coupled receptor signaling pathway, coupled to cyclic nucleotide second messenger, actin cytoskeleton reorganization, alpha-beta T cell differentiation, cell surface receptor signaling pathway, cellular response to glucocorticoid stimulus, cellular response to hydrogen peroxide, gliogenesis, granulocyte chemotaxis, hepatocyte…	alpha-beta T cell differentiation, endocrine pancreas development, gliogenesis, hepatocyte differentiation, keratinocyte differentiation, myoblast migration involved in skeletal muscle regeneration, prostate gland development	arachidonic acid secretion, insulin secretion, phagocytosis, prolactin secretion	myoblast migration involved in skeletal muscle regeneration	adaptive immune response, alpha-beta T cell differentiation, granulocyte chemotaxis, innate immune response, monocyte chemotaxis, neutrophil clearance, neutrophil homeostasis	arachidonic acid secretion, granulocyte chemotaxis, insulin secretion, monocyte chemotaxis, myoblast migration involved in skeletal muscle regeneration, phagocytosis, prolactin secretion	granulocyte chemotaxis, monocyte chemotaxis, myoblast migration involved in skeletal muscle regeneration	DNA strand renaturation, peptide cross-linking	NA	alpha-beta T cell differentiation, endocrine pancreas development, estrous cycle, gliogenesis, hepatocyte differentiation, keratinocyte differentiation, muscle contraction, neutrophil clearance, prostate gland development	NA	estrous cycle, prostate gland development
Annexin A2 OS=Mus musculus GN=Anxa2 PE=1 SV=2	52	TRUE	ANXA2_MOUSE	39 kDa	NA	Mus musculus		0.0007	0.0004	0.0007	0.0002	0.0002	0.0004	0.0004	0.0001	0.0005	0.0002		0.0033	0.0004		0.0003	0.0003	0.0001	0.0003	0.0008	0.0002	0.0003		0.0023	0.0003	1.09189			cell-cell adhesion	body fluid secretion, fibrinolysis, negative regulation of catalytic activity, negative regulation of low-density lipoprotein particle receptor catabolic process, negative regulation of receptor binding, negative regulation of receptor internalization, positive regulation of binding, positive regulation of fibroblast proliferation, positive regulation of low-density lipoprotein particle clearance…	NA	collagen fibril organization, membrane budding, membrane raft assembly, osteoclast development, protein heterotetramerization, protein targeting to plasma membrane	angiogenesis, osteoclast development	body fluid secretion, membrane budding, protein targeting to plasma membrane	NA	osteoclast development	body fluid secretion, membrane budding, protein targeting to plasma membrane	NA	NA	NA	angiogenesis, muscle contraction, osteoclast development	NA	NA
Annexin A8 OS=Mus musculus GN=Anxa8 PE=1 SV=2	536	TRUE	ANXA8_MOUSE	37 kDa	NA	Mus musculus		0.0001	0	0.0001	0	0	0	0	0	0	0		0.0002	0		0	0	0	0	0	0	0		0	0	4.44444			NA	blood coagulation, hemostasis	NA	NA	NA	NA	NA	NA	NA	NA	NA	NA	blood coagulation	NA	NA
Anthrax toxin receptor-like OS=Mus musculus GN=Antxrl PE=2 SV=2	1725	TRUE	ANTRL_MOUSE	70 kDa	NA	Mus musculus		0	0	0	0	0	0	0	0	0	0		0	0		0	0	0	0	0	0	0		0	0	0			NA	NA	NA	NA	NA	NA	NA	NA	NA	NA	NA	NA	NA	NA	NA
AP-5 complex subunit beta-1 OS=Mus musculus GN=Ap5b1 PE=1 SV=1	2093	TRUE	sp|Q3TAP4|AP5B1_MOUSE-DECOY	?	NA	Mus musculus		0	0	0	0	0	0	0	0	0	0		0	0		0	0	0	0	0	0	0		0	0	#DIV/0!			NA	NA	NA	NA	NA	NA	NA	NA	NA	NA	NA	NA	NA	NA	NA
Apoptotic chromatin condensation inducer in the nucleus OS=Mus musculus GN=Acin1 PE=1 SV=3	1054	TRUE	ACINU_MOUSE	151 kDa	NA	Mus musculus		0	0	0	0	0	0	0	0	0	0		0.0001	0		0	0	0	0	0	0	0		0	0	#DIV/0!			NA	NA	NA	NA	NA	NA	NA	NA	NA	NA	NA	NA	NA	NA	NA
Arf-GAP with Rho-GAP domain, ANK repeat and PH domain-containing protein 1 OS=Mus musculus GN=Arap1 PE=1 SV=2	769	TRUE	ARAP1_MOUSE	162 kDa	NA	Mus musculus		0	0	0	0	0	0	0	0	0	0		0	0		0	0	0	0	0	0	0		0	0	#DIV/0!			NA	NA	NA	NA	NA	NA	NA	NA	NA	NA	NA	NA	NA	NA	NA
Arf-GAP with SH3 domain, ANK repeat and PH domain-containing protein 2 OS=Mus musculus GN=Asap2 PE=1 SV=3	1506	TRUE	sp|Q7SIG6|ASAP2_MOUSE-DECOY	?	NA	Mus musculus		0	0	0	0	0	0	0	0	0	0		0	0		0	0	0	0	0	0	0		0	0	0			NA	NA	NA	NA	NA	NA	NA	NA	NA	NA	NA	NA	NA	NA	NA
Arginase-1 OS=Mus musculus GN=Arg1 PE=1 SV=1	267	TRUE	ARGI1_MOUSE	35 kDa	NA	Mus musculus		0	0.0001	0	0	0	0	0.0001	0	0.0001	0		0.0002	0		0	0	0	0	0	0	0		0.0002	0	1.19463			NA	positive regulation of endothelial cell proliferation, regulation of L-arginine import	NA	arginine catabolic process to ornithine, cellular response to dexamethasone stimulus, cellular response to glucagon stimulus, cellular response to hydrogen peroxide, cellular response to interleukin-4, cellular response to lipopolysaccharide, cellular response to transforming growth factor beta stimulus, protein homotrimerization, urea cycle	aging, liver development, lung development, mammary gland involution	NA	NA	NA	NA	NA	arginine catabolic process to ornithine, arginine metabolic process, collagen biosynthetic process, urea cycle	cellular response to lipopolysaccharide, maternal process involved in female pregnancy	collagen biosynthetic process, female pregnancy, liver development, lung development, mammary gland involution, maternal process involved in female pregnancy	NA	female pregnancy, maternal process involved in female pregnancy
Arginine and glutamate-rich protein 1 OS=Mus musculus GN=Arglu1 PE=1 SV=2	426	TRUE	ARGL1_MOUSE	33 kDa	NA	Mus musculus		0	0	0	0	0.0001	0	0	0	0	0		0.0002	0		0	0	0	0	0	0	0		0.0001	0	1.58269			NA	NA	NA	NA	NA	NA	NA	NA	NA	NA	NA	NA	NA	NA	NA
Armadillo repeat-containing protein 1 OS=Mus musculus GN=Armc1 PE=1 SV=1	1756	TRUE	sp|Q9D7A8|ARMC1_MOUSE-DECOY	?	NA	Mus musculus		0	0	0	0	0	0	0	0	0	0		0	0		0	0	0	0	0	0	0		0	0	#DIV/0!			NA	NA	NA	NA	NA	NA	NA	NA	NA	NA	NA	NA	NA	NA	NA
Armadillo repeat-containing protein 3 OS=Mus musculus GN=Armc3 PE=1 SV=1	1474	TRUE	ARMC3_MOUSE	97 kDa	NA	Mus musculus		0	0	0	0	0	0	0	0	0	0		0	0		0	0	0	0	0	0	0		0	0	#DIV/0!			NA	NA	NA	NA	NA	NA	NA	NA	NA	NA	NA	NA	NA	NA	NA
Armadillo repeat-containing X-linked protein 1 OS=Mus musculus GN=Armcx1 PE=2 SV=1	1559	TRUE	ARMX1_MOUSE	51 kDa	NA	Mus musculus		0	0	0	0	0	0	0	0	0	0		0	0		0	0	0	0	0	0	0		0	0	#DIV/0!			NA	NA	NA	NA	NA	NA	NA	NA	NA	NA	NA	NA	NA	NA	NA
Aryl hydrocarbon receptor nuclear translocator-like protein 2 OS=Mus musculus GN=Arntl2 PE=1 SV=2	2109	TRUE	BMAL2_MOUSE	64 kDa	NA	Mus musculus		0	0	0	0	0	0	0	0	0	0		0	0		0	0	0	0	0	0	0		0	0	#DIV/0!			NA	NA	NA	NA	NA	NA	NA	NA	NA	NA	NA	NA	NA	NA	NA
Ashwin OS=Mus musculus PE=1 SV=1	896	TRUE	ASHWN_MOUSE	26 kDa	NA	Mus musculus		0	0	0	0	0	0	0	0	0	0		0	0		0	0	0	0	0	0	0		0	0	#DIV/0!			NA	NA	NA	NA	NA	NA	NA	NA	NA	NA	NA	NA	NA	NA	NA
Asparagine synthetase [glutamine-hydrolyzing] OS=Mus musculus GN=Asns PE=1 SV=3	1918	TRUE	sp|Q61024|ASNS_MOUSE-DECOY	?	NA	Mus musculus		0	0	0	0	0	0	0	0	0	0		0	0		0	0	0	0	0	0	0		0	0	#DIV/0!			NA	NA	NA	NA	NA	NA	NA	NA	NA	NA	NA	NA	NA	NA	NA
Asparagine synthetase domain-containing protein 1 OS=Mus musculus GN=Asnsd1 PE=2 SV=1	906	TRUE	ASND1_MOUSE	70 kDa	NA	Mus musculus		0	0	0	0	0	0	0	0	0	0		0.0001	0		0	0	0	0	0	0	0		0	0	2.16049			NA	NA	NA	NA	NA	NA	NA	NA	NA	NA	NA	NA	NA	NA	NA
AT-hook DNA-binding motif-containing protein 1 OS=Mus musculus GN=Ahdc1 PE=1 SV=1	941	TRUE	AHDC1_MOUSE	168 kDa	NA	Mus musculus		0	0	0	0	0	0.0001	0	0	0	0		0.0001	0		0	0	0	0	0	0	0		0	0	#DIV/0!			NA	NA	NA	NA	NA	NA	NA	NA	NA	NA	NA	NA	NA	NA	NA
ATP synthase mitochondrial F1 complex assembly factor 1 OS=Mus musculus GN=Atpaf1 PE=1 SV=1	585	TRUE	ATPF1_MOUSE	36 kDa	NA	Mus musculus		0	0	0	0	0	0	0	0	0	0		0.0001	0		0	0	0	0	0	0	0		0	0	1.94444			NA	NA	NA	mitochondrial proton-transporting ATP synthase complex assembly, protein complex assembly	NA	NA	NA	NA	NA	NA	NA	NA	NA	NA	NA
ATP synthase subunit alpha, mitochondrial OS=Mus musculus GN=Atp5a1 PE=1 SV=1	56	TRUE	ATPA_MOUSE	60 kDa	NA	Mus musculus		0.0004	0.0002	0.0003	0.0004	0.0003	0.0003	0.0001	0.0001	0.0001	0		0.0022	0.0002		0.0001	0.0003	0.0013	0.0003	0.0003	0	0.0004		0.0026	0.0004	0.647401			NA	negative regulation of endothelial cell proliferation	NA	ATP biosynthetic process, ATP metabolic process, ATP synthesis coupled proton transport	NA	ATP synthesis coupled proton transport, ion transport, proton transport	NA	NA	ATP synthesis coupled proton transport, ion transport, proton transport	NA	ATP metabolic process, ATP synthesis coupled proton transport, lipid metabolic process	NA	NA	NA	NA
ATP synthase subunit beta, mitochondrial OS=Mus musculus GN=Atp5b PE=1 SV=2	189	TRUE	ATPB_MOUSE	56 kDa	NA	Mus musculus		0.0002	0	0.0002	0	0.0001	0	0	0	0	0		0.0004	0		0.0001	0	0.0002	0	0.0001	0.0001	0		0.0004	0.0001	0.850041			NA	negative regulation of cell adhesion involved in substrate-bound cell migration, regulation of intracellular pH	NA	ATP biosynthetic process, ATP metabolic process, ATP synthesis coupled proton transport, negative regulation of cell adhesion involved in substrate-bound cell migration, osteoblast differentiation, regulation of intracellular pH	angiogenesis, osteoblast differentiation	ATP synthesis coupled proton transport, ion transport, proton transport	NA	NA	ATP synthesis coupled proton transport, ion transport, negative regulation of cell adhesion involved in substrate-bound cell migration, proton transport	negative regulation of cell adhesion involved in substrate-bound cell migration	ATP metabolic process, ATP synthesis coupled proton transport, lipid metabolic process	NA	angiogenesis, osteoblast differentiation	NA	NA
ATP synthase subunit gamma, mitochondrial OS=Mus musculus GN=Atp5c1 PE=1 SV=1	394	TRUE	ATPG_MOUSE	33 kDa	NA	Mus musculus		0	0	0	0	0	0	0	0	0	0		0	0		0	0	0.0001	0	0	0	0		0.0001	0	0.399691			NA	NA	NA	ATP biosynthetic process, ATP synthesis coupled proton transport	NA	ATP synthesis coupled proton transport, ion transport, proton transport	NA	NA	ATP synthesis coupled proton transport, ion transport, proton transport	NA	ATP biosynthetic process, ATP synthesis coupled proton transport	NA	NA	NA	NA
ATP synthase subunit O, mitochondrial OS=Mus musculus GN=Atp5o PE=1 SV=1	454	TRUE	ATPO_MOUSE	23 kDa	NA	Mus musculus		0	0	0	0	0	0	0	0	0	0		0	0		0	0	0.0001	0	0	0	0		0.0001	0	0.355281			NA	NA	NA	ATP metabolic process, mitochondrial ATP synthesis coupled proton transport	NA	ion transport, mitochondrial ATP synthesis coupled proton transport, proton transport	NA	NA	ion transport, mitochondrial ATP synthesis coupled proton transport, proton transport	NA	ATP metabolic process, mitochondrial ATP synthesis coupled proton transport	NA	NA	NA	NA
ATP synthase subunit s-like protein OS=Mus musculus GN=Atp5sl PE=1 SV=1	1028	TRUE	AT5SL_MOUSE	29 kDa	NA	Mus musculus		0	0	0	0	0	0	0	0	0	0		0	0		0	0	0	0	0	0	0		0	0	0			NA	NA	NA	NA	NA	NA	NA	NA	NA	NA	NA	NA	NA	NA	NA
ATP synthase subunit s, mitochondrial OS=Mus musculus GN=Atp5s PE=1 SV=1	1633	TRUE	ATP5S_MOUSE	23 kDa	NA	Mus musculus		0	0	0	0	0	0	0	0	0	0		0	0		0	0	0	0	0	0	0		0	0	0			NA	NA	NA	NA	NA	NA	NA	NA	NA	NA	NA	NA	NA	NA	NA
ATP-binding cassette sub-family A member 7 OS=Mus musculus GN=Abca7 PE=1 SV=1	1502	TRUE	ABCA7_MOUSE	237 kDa	NA	Mus musculus		0	0	0	0	0	0	0	0	0	0		0	0		0	0	0	0	0	0	0		0	0	#DIV/0!			NA	apolipoprotein A-I-mediated signaling pathway, high-density lipoprotein particle assembly, negative regulation of amyloid precursor protein biosynthetic process, negative regulation of beta-amyloid formation, phospholipid translocation, positive regulation of ERK1 and ERK2 cascade, positive regulation of beta-amyloid clearance, positive regulation of cholesterol efflux, positive regulation of eng…	NA	apolipoprotein A-I-mediated signaling pathway, high-density lipoprotein particle assembly, peptide cross-linking, phospholipid translocation	NA	aminophospholipid transport, cholesterol efflux, phagocytosis, phospholipid efflux, phospholipid translocation, transmembrane transport	NA	NA	aminophospholipid transport, cholesterol efflux, phagocytosis, phospholipid efflux, phospholipid translocation, protein localization to nucleus, transmembrane transport	NA	peptide cross-linking	NA	high-density lipoprotein particle assembly, memory	NA	NA
ATP-binding cassette sub-family A member 8-A OS=Mus musculus GN=Abca8a PE=1 SV=2	667	TRUE	ABC8A_MOUSE	184 kDa	NA	Mus musculus		0	0	0	0	0	0	0	0	0	0		0.0001	0		0	0	0	0	0	0	0		0	0	2.16049			NA	NA	NA	NA	NA	lipid transport, transmembrane transport, transport	NA	NA	lipid transport, transmembrane transport, transport	NA	NA	NA	NA	NA	NA
ATP-binding cassette sub-family B member 5 OS=Mus musculus GN=Abcb5 PE=2 SV=1	662	TRUE	sp|B5X0E4|ABCB5_MOUSE-DECOY	?	NA	Mus musculus		0	0	0	0	0	0	0	0	0	0		0.0001	0		0	0	0	0	0	0	0		0	0	1.85057			NA	NA	NA	NA	NA	NA	NA	NA	NA	NA	NA	NA	NA	NA	NA
ATP-binding cassette sub-family B member 7, mitochondrial OS=Mus musculus GN=Abcb7 PE=1 SV=3	2084	TRUE	ABCB7_MOUSE	83 kDa	NA	Mus musculus		0	0	0	0	0	0	0	0	0	0		0	0		0	0	0	0	0	0	0		0	0	0			NA	NA	NA	NA	NA	NA	NA	NA	NA	NA	NA	NA	NA	NA	NA
ATP-dependent (S)-NAD(P)H-hydrate dehydratase OS=Mus musculus GN=Naxd PE=1 SV=1	345	TRUE	NNRD_MOUSE	37 kDa	NA	Mus musculus		0	0	0	0	0	0	0	0	0	0		0	0		0	0	0.0002	0	0	0	0		0.0002	0	0			NA	NA	NA	NA	NA	NA	NA	NA	NA	NA	NA	NA	NA	NA	NA
ATP-dependent Clp protease proteolytic subunit, mitochondrial OS=Mus musculus GN=Clpp PE=1 SV=1	290	TRUE	CLPP_MOUSE	30 kDa	NA	Mus musculus		0	0	0	0.0001	0	0	0	0	0	0		0.0001	0		0	0	0.0002	0	0	0	0.0001		0.0002	0	0.367003			NA	NA	NA	misfolded or incompletely synthesized protein catabolic process, protein homooligomerization	NA	NA	NA	NA	NA	NA	misfolded or incompletely synthesized protein catabolic process, proteolysis	NA	NA	NA	NA
ATP-dependent RNA helicase DDX25 OS=Mus musculus GN=Ddx25 PE=1 SV=2	1688	TRUE	DDX25_MOUSE	55 kDa	NA	Mus musculus		0	0	0	0	0	0	0	0	0	0		0	0		0	0	0	0	0	0	0		0	0	0			NA	NA	NA	NA	NA	NA	NA	NA	NA	NA	NA	NA	NA	NA	NA
ATP-dependent RNA helicase DDX3X OS=Mus musculus GN=Ddx3x PE=1 SV=3	332.1	TRUE	DDX3X_MOUSE	73 kDa	TRUE	Mus musculus		0	0	0	0	0.0001	0	0	0	0.0001	0		0.0002	0		0	0	0	0	0	0	0		0.0001	0	2.09402			NA	NA	NA	NA	NA	NA	NA	NA	NA	NA	NA	NA	NA	NA	NA
ATPase family AAA domain-containing protein 3 OS=Mus musculus GN=Atad3 PE=1 SV=1	214	TRUE	ATAD3_MOUSE	67 kDa	NA	Mus musculus		0	0	0	0	0	0	0	0	0	0		0	0		0	0	0.0004	0	0	0	0		0.0004	0.0001	0.0822222			NA	negative regulation of apoptotic process	NA	cell growth	NA	NA	cell growth	NA	NA	NA	NA	NA	NA	NA	NA
Atypical chemokine receptor 2 OS=Mus musculus GN=Ackr2 PE=1 SV=2	2108	TRUE	ACKR2_MOUSE	43 kDa	NA	Mus musculus		0	0	0	0	0	0	0	0	0	0		0	0		0	0	0	0	0	0	0		0	0	#DIV/0!			NA	G-protein coupled receptor signaling pathway, chemokine-mediated signaling pathway	NA	G-protein coupled receptor signaling pathway, chemokine-mediated signaling pathway	NA	receptor-mediated endocytosis	NA	NA	receptor-mediated endocytosis	chemotaxis	NA	NA	NA	NA	NA
Axonemal dynein light chain domain-containing protein 1 OS=Mus musculus GN=Axdnd1 PE=1 SV=1	1917	TRUE	AXDN1_MOUSE	50 kDa	NA	Mus musculus		0	0	0	0	0	0	0	0	0	0		0	0		0	0	0	0	0	0	0		0	0	#DIV/0!			NA	NA	NA	NA	NA	NA	NA	NA	NA	NA	NA	NA	NA	NA	NA
B-cell receptor-associated protein 29 OS=Mus musculus GN=Bcap29 PE=1 SV=1	1979	TRUE	BAP29_MOUSE	28 kDa	NA	Mus musculus		0	0	0	0	0	0	0	0	0	0		0	0		0	0	0	0	0	0	0		0	0	#DIV/0!			NA	NA	NA	NA	NA	NA	NA	NA	NA	NA	NA	NA	NA	NA	NA
Baculoviral IAP repeat-containing protein 6 OS=Mus musculus GN=Birc6 PE=1 SV=2	350	TRUE	BIRC6_MOUSE	532 kDa	NA	Mus musculus		0	0	0.0001	0	0.0001	0.0001	0.0001	0	0	0		0.0003	0		0	0	0	0	0	0	0		0	0	#DIV/0!			NA	negative regulation of apoptotic process, negative regulation of endopeptidase activity, negative regulation of extrinsic apoptotic signaling pathway, positive regulation of cell proliferation, regulation of cell proliferation, regulation of cytokinesis, regulation of signal transduction	NA	apoptotic process, cell cycle, cell division, mitotic nuclear division, protein ubiquitination	labyrinthine layer development, placenta development, spongiotrophoblast layer development	NA	NA	NA	NA	NA	protein ubiquitination	NA	labyrinthine layer development, placenta development, spongiotrophoblast layer development	NA	labyrinthine layer development, placenta development, spongiotrophoblast layer development
BAI1-associated protein 3 OS=Mus musculus GN=Baiap3 PE=1 SV=3	559	TRUE	sp|Q80TT2|BAIP3_MOUSE-DECOY	?	NA	Mus musculus		0	0	0	0	0	0	0	0	0	0		0	0		0	0	0	0	0	0	0		0	0	0			NA	NA	NA	NA	NA	NA	NA	NA	NA	NA	NA	NA	NA	NA	NA
Bardet-Biedl syndrome 10 protein homolog OS=Mus musculus GN=Bbs10 PE=2 SV=2	1807	TRUE	sp|Q9DBI2|BBS10_MOUSE-DECOY	?	NA	Mus musculus		0	0	0	0	0	0	0	0	0	0		0	0		0	0	0	0	0	0	0		0	0	#DIV/0!			NA	NA	NA	NA	NA	NA	NA	NA	NA	NA	NA	NA	NA	NA	NA
Bcl-2-associated transcription factor 1 OS=Mus musculus GN=Bclaf1 PE=1 SV=2	855	TRUE	BCLF1_MOUSE	106 kDa	TRUE	Mus musculus		0	0	0	0	0.0001	0	0	0	0	0		0.0001	0		0	0	0	0	0	0	0		0	0	#DIV/0!			NA	NA	NA	NA	NA	NA	NA	NA	NA	NA	NA	NA	NA	NA	NA
BCL-6 corepressor OS=Mus musculus GN=Bcor PE=1 SV=2	1055	TRUE	BCOR_MOUSE	193 kDa	NA	Mus musculus		0	0	0	0	0	0	0	0	0	0		0.0001	0		0	0	0	0	0	0	0		0	0	#DIV/0!			NA	NA	NA	NA	NA	NA	NA	NA	NA	NA	NA	NA	NA	NA	NA
Beta-1,3-galactosyl-O-glycosyl-glycoprotein beta-1,6-N-acetylglucosaminyltransferase OS=Mus musculus GN=Gcnt1 PE=1 SV=2	1784	TRUE	GCNT1_MOUSE	50 kDa	NA	Mus musculus		0	0	0	0	0	0	0	0	0	0		0	0		0	0	0	0	0	0	0		0	0	0			leukocyte tethering or rolling	NA	NA	cell adhesion molecule production, glycoprotein biosynthetic process, leukocyte tethering or rolling, protein glycosylation	kidney morphogenesis, tissue morphogenesis	NA	NA	leukocyte tethering or rolling	leukocyte tethering or rolling	leukocyte tethering or rolling	glycoprotein biosynthetic process, protein glycosylation	NA	kidney morphogenesis	NA	NA
Beta-actin-like protein 2 OS=Mus musculus GN=Actbl2 PE=1 SV=1	18.4	TRUE	ACTBL_MOUSE	42 kDa	TRUE	Mus musculus		0.0009	0	0.0008	0.0003	0.0003	0	0.0003	0	0.0004	0		0.0026	0.0003		0.0001	0.0002	0.0002	0.0003	0.0003	0	0.0003		0.0015	0.0002	1.3506			NA	NA	NA	NA	NA	NA	NA	NA	NA	NA	NA	NA	NA	NA	NA
Beta-enolase OS=Mus musculus GN=Eno3 PE=1 SV=3	99.2	TRUE	ENOB_MOUSE	47 kDa	TRUE	unknown		0	0	0	0	0	0	0	0	0	0		0	0		0	0	0	0	0	0	0		0	0	#DIV/0!			NA	NA	NA	NA	NA	NA	NA	NA	NA	NA	NA	NA	NA	NA	NA
Bifunctional coenzyme A synthase OS=Mus musculus GN=Coasy PE=1 SV=2	1156	TRUE	COASY_MOUSE	62 kDa	NA	Mus musculus		0	0	0	0	0	0	0	0	0	0		0	0		0	0	0	0	0	0	0		0	0	#DIV/0!			NA	NA	NA	NA	NA	NA	NA	NA	NA	NA	NA	NA	NA	NA	NA
Bifunctional glutamate/proline--tRNA ligase OS=Mus musculus GN=Eprs PE=1 SV=4	475	TRUE	SYEP_MOUSE	170 kDa	NA	Mus musculus		0	0	0	0	0	0	0	0	0.0001	0		0.0001	0		0	0	0	0	0	0	0		0	0	3.6037			NA	negative regulation of translation	NA	cellular response to interferon-gamma, glutamyl-tRNA aminoacylation, prolyl-tRNA aminoacylation, translation	NA	NA	NA	cellular response to interferon-gamma	NA	NA	glutamyl-tRNA aminoacylation, prolyl-tRNA aminoacylation, translation	NA	NA	NA	NA
Bile salt export pump OS=Mus musculus GN=Abcb11 PE=1 SV=2	824	TRUE	sp|Q9QY30|ABCBB_MOUSE-DECOY	?	NA	Mus musculus		0	0	0	0	0	0	0	0	0	0		0	0		0	0	0	0	0	0	0		0	0	0			NA	NA	NA	NA	NA	NA	NA	NA	NA	NA	NA	NA	NA	NA	NA
BirA_R118G_H0QFJ5|	13	TRUE	BirA_R118G_H0QFJ5|	35 kDa	NA	unknown		0.0019	0.0042	0.0019	0.0015	0.0017	0.0048	0.003	0.0016	0.0033	0.0007		0.0213	0.0024		0.0004	0.0002	0.0001	0.0002	0.0009	0.0005	0.0009		0.0032	0.0005	5.2409			NA	NA	NA	NA	NA	NA	NA	NA	NA	NA	NA	NA	NA	NA	NA
Bleomycin hydrolase OS=Mus musculus GN=Blmh PE=1 SV=1	223	TRUE	BLMH_MOUSE	53 kDa	NA	Mus musculus		0	0	0	0	0	0.0001	0.0001	0	0.0001	0		0.0003	0		0	0	0	0	0.0001	0.0001	0.0001		0.0003	0	0.843305			NA	NA	NA	homocysteine catabolic process	NA	NA	NA	NA	NA	NA	homocysteine catabolic process, proteolysis	NA	NA	NA	NA
BolA-like protein 3 OS=Mus musculus GN=Bola3 PE=1 SV=1	1874	TRUE	BOLA3_MOUSE	12 kDa	NA	Mus musculus		0	0	0	0	0	0	0	0	0	0		0	0		0	0	0	0	0	0	0		0	0	#DIV/0!			NA	NA	NA	NA	NA	NA	NA	NA	NA	NA	NA	NA	NA	NA	NA
Borealin OS=Mus musculus GN=Cdca8 PE=1 SV=2	1550	TRUE	sp|Q8BHX3|BOREA_MOUSE-DECOY	?	NA	Mus musculus		0	0	0	0	0	0	0	0	0	0		0	0		0	0	0	0	0	0	0		0	0	#DIV/0!			NA	NA	NA	NA	NA	NA	NA	NA	NA	NA	NA	NA	NA	NA	NA
Brain acid soluble protein 1 OS=Mus musculus GN=Basp1 PE=1 SV=3	1998	TRUE	sp|Q91XV3|BASP1_MOUSE-DECOY	?	NA	Mus musculus		0	0	0	0	0	0	0	0	0	0		0	0		0	0	0	0	0	0	0		0	0	0			NA	NA	NA	NA	NA	NA	NA	NA	NA	NA	NA	NA	NA	NA	NA
Brain-derived neurotrophic factor OS=Mus musculus GN=Bdnf PE=1 SV=1	817	TRUE	BDNF_MOUSE	28 kDa	NA	Mus musculus		0	0	0	0	0.0001	0	0	0	0	0		0.0001	0		0	0	0	0	0	0	0		0	0	#DIV/0!			NA	NA	NA	NA	NA	NA	NA	NA	NA	NA	NA	NA	NA	NA	NA
Brain-enriched guanylate kinase-associated protein OS=Mus musculus GN=Begain PE=1 SV=2	884	TRUE	BEGIN_MOUSE	65 kDa	NA	Mus musculus		0	0	0	0	0	0	0	0	0	0		0	0		0	0	0	0	0	0	0		0	0	#DIV/0!			NA	NA	NA	NA	NA	NA	NA	NA	NA	NA	NA	NA	NA	NA	NA
Branched-chain-amino-acid aminotransferase, mitochondrial OS=Mus musculus GN=Bcat2 PE=1 SV=2	1359	TRUE	BCAT2_MOUSE	44 kDa	NA	Mus musculus		0	0	0	0	0	0	0	0	0	0		0	0		0	0	0	0	0	0	0		0	0	0			NA	NA	NA	NA	NA	NA	NA	NA	NA	NA	NA	NA	NA	NA	NA
BRCA2 and CDKN1A-interacting protein OS=Mus musculus GN=Bccip PE=1 SV=1	1823	TRUE	BCCIP_MOUSE	36 kDa	NA	Mus musculus		0	0	0	0	0	0	0	0	0	0		0	0		0	0	0	0	0	0	0		0	0	0			NA	NA	NA	NA	NA	NA	NA	NA	NA	NA	NA	NA	NA	NA	NA
BRCA2-interacting transcriptional repressor EMSY OS=Mus musculus GN=Emsy PE=1 SV=2	1514	TRUE	EMSY_MOUSE	135 kDa	NA	Mus musculus		0	0	0	0	0	0	0	0	0	0		0	0		0	0	0	0	0	0	0		0	0	#DIV/0!			NA	NA	NA	NA	NA	NA	NA	NA	NA	NA	NA	NA	NA	NA	NA
Breast cancer anti-estrogen resistance protein 3 OS=Mus musculus GN=Bcar3 PE=1 SV=1	982	TRUE	BCAR3_MOUSE	92 kDa	NA	Mus musculus		0	0	0	0	0	0	0	0	0	0		0	0		0	0	0	0	0	0	0		0	0	#DIV/0!			NA	positive regulation of GTPase activity, positive regulation of peptidyl-serine phosphorylation, positive regulation of signal transduction, signal transduction, small GTPase mediated signal transduction	NA	small GTPase mediated signal transduction	lens morphogenesis in camera-type eye	NA	NA	NA	NA	NA	NA	NA	lens morphogenesis in camera-type eye	NA	NA
Breast cancer type 1 susceptibility protein homolog OS=Mus musculus GN=Brca1 PE=1 SV=3	879	TRUE	BRCA1_MOUSE	199 kDa	NA	Mus musculus		0	0	0	0	0	0	0	0	0	0		0	0		0	0	0	0	0	0	0		0	0	0.734568			NA	NA	NA	NA	NA	NA	NA	NA	NA	NA	NA	NA	NA	NA	NA
Breast cancer type 2 susceptibility protein homolog OS=Mus musculus GN=Brca2 PE=1 SV=2	864	TRUE	BRCA2_MOUSE	371 kDa	NA	Mus musculus		0	0	0	0	0	0	0	0	0	0		0	0		0	0	0	0	0	0	0		0	0	0			NA	NA	NA	NA	NA	NA	NA	NA	NA	NA	NA	NA	NA	NA	NA
Brefeldin A-inhibited guanine nucleotide-exchange protein 3 OS=Mus musculus GN=Arfgef3 PE=1 SV=1	978	TRUE	sp|Q3UGY8|BIG3_MOUSE-DECOY	?	NA	Mus musculus		0	0	0	0	0	0	0	0	0	0		0	0		0	0	0	0	0	0	0		0	0	#DIV/0!			NA	NA	NA	NA	NA	NA	NA	NA	NA	NA	NA	NA	NA	NA	NA
Brefeldin A-inhibited guanine nucleotide-exchange protein 3 OS=Mus musculus GN=Arfgef3 PE=1 SV=1	1561	TRUE	BIG3_MOUSE	240 kDa	NA	Mus musculus		0	0	0	0	0	0	0	0	0	0		0	0		0	0	0	0	0	0	0		0	0	#DIV/0!			NA	NA	NA	NA	NA	NA	NA	NA	NA	NA	NA	NA	NA	NA	NA
Brefeldin A-inhibited guanine nucleotide-exchange protein 3 OS=Mus musculus GN=Arfgef3 PE=1 SV=1	978	TRUE	sp|Q3UGY8|BIG3_MOUSE-DECOY	?	NA	Mus musculus		0	0	0	0	0	0	0	0	0	0		0	0		0	0	0	0	0	0.0001	0		0.0001	0	0.295359			NA	NA	NA	NA	NA	NA	NA	NA	NA	NA	NA	NA	NA	NA	NA
Brefeldin A-inhibited guanine nucleotide-exchange protein 3 OS=Mus musculus GN=Arfgef3 PE=1 SV=1	1561	TRUE	BIG3_MOUSE	240 kDa	NA	Mus musculus		0	0	0	0	0	0	0	0	0	0		0	0		0	0	0	0	0	0.0001	0		0.0001	0	0.295359			NA	NA	NA	NA	NA	NA	NA	NA	NA	NA	NA	NA	NA	NA	NA
Bromodomain-containing protein 4 OS=Mus musculus GN=Brd4 PE=1 SV=2	1782	TRUE	BRD4_MOUSE	156 kDa	NA	Mus musculus		0	0	0	0	0	0	0	0	0	0		0	0		0	0	0	0	0	0	0		0	0	#DIV/0!			NA	NA	NA	NA	NA	NA	NA	NA	NA	NA	NA	NA	NA	NA	NA
BTB/POZ domain-containing protein 8 OS=Mus musculus GN=Btbd8 PE=3 SV=1	704	TRUE	BTBD8_MOUSE	42 kDa	NA	Mus musculus		0	0	0	0	0	0	0.0001	0	0	0		0.0001	0		0	0	0	0	0	0	0		0	0	#DIV/0!			NA	NA	NA	NA	NA	NA	NA	NA	NA	NA	NA	NA	NA	NA	NA
BTB/POZ domain-containing protein KCTD5 OS=Mus musculus GN=Kctd5 PE=1 SV=1	1936	TRUE	KCTD5_MOUSE	26 kDa	NA	Mus musculus		0	0	0	0	0	0	0	0	0	0		0	0		0	0	0	0	0	0	0		0	0	#DIV/0!			NA	NA	NA	proteasome-mediated ubiquitin-dependent protein catabolic process, protein homooligomerization	NA	NA	NA	NA	NA	NA	proteasome-mediated ubiquitin-dependent protein catabolic process	NA	NA	NA	NA
Butyrophilin-like protein 2 OS=Mus musculus GN=Btnl2 PE=2 SV=2	1012	TRUE	BTNL2_MOUSE	51 kDa	NA	Mus musculus		0	0	0	0	0	0	0	0	0	0		0	0		0	0	0	0	0	0	0		0	0	#DIV/0!			NA	NA	NA	NA	NA	NA	NA	NA	NA	NA	NA	NA	NA	NA	NA
C-Jun-amino-terminal kinase-interacting protein 4 OS=Mus musculus GN=Spag9 PE=1 SV=2	852	TRUE	JIP4_MOUSE	146 kDa	NA	Mus musculus		0	0	0	0	0	0	0	0	0	0		0	0		0	0	0.0001	0	0	0	0		0.0001	0	0			NA	NA	NA	NA	NA	NA	NA	NA	NA	NA	NA	NA	NA	NA	NA
C-type lectin domain family 18 member A OS=Mus musculus GN=Clec18a PE=2 SV=1	1972	TRUE	CL18A_MOUSE	59 kDa	NA	Mus musculus		0	0	0	0	0	0	0	0	0	0		0	0		0	0	0	0	0	0	0		0	0	0			NA	NA	NA	NA	NA	NA	NA	NA	NA	NA	NA	NA	NA	NA	NA
C-type lectin domain family 2 member D OS=Mus musculus GN=Clec2d PE=1 SV=1	962	TRUE	CLC2D_MOUSE	24 kDa	NA	Mus musculus		0	0	0	0	0	0	0	0	0	0		0	0		0	0	0	0	0	0	0		0	0	#DIV/0!			NA	negative regulation of osteoclast differentiation, protection from natural killer cell mediated cytotoxicity, signal transduction	NA	signal transduction	NA	NA	NA	NA	NA	NA	NA	NA	NA	NA	NA
C2 domain-containing protein 3 OS=Mus musculus GN=C2cd3 PE=1 SV=3	543	TRUE	C2CD3_MOUSE	255 kDa	NA	Mus musculus		0	0	0	0	0	0	0	0	0	0		0.0001	0		0	0	0	0	0	0	0		0.0001	0	1.69136			NA	regulation of proteolysis, regulation of smoothened signaling pathway	NA	cell projection organization, centriole elongation, cilium assembly, non-motile cilium assembly	brain development, embryonic digit morphogenesis, embryonic limb morphogenesis, heart looping, in utero embryonic development, neural plate axis specification, neural tube development, pattern specification process	NA	NA	NA	protein localization to centrosome	NA	protein processing	NA	brain development, embryonic digit morphogenesis, embryonic limb morphogenesis, heart looping, in utero embryonic development, neural plate axis specification, neural tube development, pattern specification process	NA	NA
Cadherin-23 OS=Mus musculus GN=Cdh23 PE=1 SV=2	251	TRUE	CAD23_MOUSE	370 kDa	NA	Mus musculus		0	0	0	0	0	0	0	0	0	0		0.0002	0		0.0001	0	0	0	0	0	0.0001		0.0001	0	1.11649			calcium-dependent cell-cell adhesion via plasma membrane cell adhesion molecules, homophilic cell adhesion via plasma membrane adhesion molecules	photoreceptor cell maintenance, regulation of cytosolic calcium ion concentration	NA	auditory receptor cell differentiation, auditory receptor cell stereocilium organization, regulation of cytosolic calcium ion concentration	auditory receptor cell differentiation, auditory receptor cell stereocilium organization, inner ear development, inner ear morphogenesis, post-embryonic animal organ morphogenesis	calcium ion transport	NA	NA	calcium ion transport	NA	NA	NA	auditory receptor cell differentiation, auditory receptor cell stereocilium organization, equilibrioception, inner ear development, inner ear morphogenesis, inner ear receptor stereocilium organization, photoreceptor cell maintenance, post-embryonic animal organ morphogenesis, sensory perception of light stimulus, sensory perception of sound	NA	NA
Cadherin-like protein 26 OS=Mus musculus GN=Cdh26 PE=2 SV=1	1259	TRUE	CAD26_MOUSE	85 kDa	NA	Mus musculus		0	0	0	0	0	0	0	0	0	0		0	0		0	0	0	0	0	0	0		0	0	0			homophilic cell adhesion via plasma membrane adhesion molecules	NA	NA	NA	NA	NA	NA	NA	NA	NA	NA	NA	NA	NA	NA
Cadherin-related family member 2 OS=Mus musculus GN=Cdhr2 PE=1 SV=1	2035	TRUE	CDHR2_MOUSE	143 kDa	NA	Mus musculus		0	0	0	0	0	0	0	0	0	0		0	0		0	0	0	0	0	0	0		0	0	#DIV/0!			NA	NA	NA	NA	NA	NA	NA	NA	NA	NA	NA	NA	NA	NA	NA
Calcium-transporting ATPase type 2C member 2 OS=Mus musculus GN=Atp2c2 PE=2 SV=1	1812	TRUE	AT2C2_MOUSE	103 kDa	NA	Mus musculus		0	0	0	0	0	0	0	0	0	0		0	0		0	0	0	0	0	0	0		0	0	0			NA	NA	NA	NA	NA	NA	NA	NA	NA	NA	NA	NA	NA	NA	NA
Calcium/calmodulin-dependent 3',5'-cyclic nucleotide phosphodiesterase 1B OS=Mus musculus GN=Pde1b PE=1 SV=2	984	TRUE	PDE1B_MOUSE	61 kDa	NA	Mus musculus		0	0	0	0	0	0	0	0	0	0		0	0		0	0	0	0	0	0.0001	0		0.0001	0	0			NA	regulation of dopamine metabolic process, regulation of neurotransmitter levels, signal transduction	NA	cAMP catabolic process, cGMP catabolic process, cellular response to granulocyte macrophage colony-stimulating factor stimulus, cellular response to macrophage colony-stimulating factor stimulus, monocyte differentiation, serotonin metabolic process, signal transduction	monocyte differentiation	NA	NA	monocyte differentiation	NA	NA	cAMP catabolic process, cGMP catabolic process, serotonin metabolic process	NA	monocyte differentiation, visual learning	NA	NA
Calcium/calmodulin-dependent 3',5'-cyclic nucleotide phosphodiesterase 1C OS=Mus musculus GN=Pde1c PE=1 SV=2	1077	TRUE	PDE1C_MOUSE	80 kDa	NA	Mus musculus		0	0	0	0	0	0	0	0	0	0		0	0		0	0	0	0	0	0	0		0	0	0			NA	signal transduction	NA	signal transduction	NA	NA	NA	NA	NA	NA	NA	NA	sensory perception of smell	NA	NA
Calicin OS=Mus musculus GN=Ccin PE=1 SV=1	1235	TRUE	sp|Q8CDE2|CALI_MOUSE-DECOY	?	NA	Mus musculus		0	0	0	0	0	0	0	0	0	0		0	0		0	0	0	0	0	0	0		0	0	#DIV/0!			NA	NA	NA	NA	NA	NA	NA	NA	NA	NA	NA	NA	NA	NA	NA
Calmodulin OS=Mus musculus GN=Calm1 PE=1 SV=2	1035	TRUE	CALM_MOUSE	17 kDa	NA	Mus musculus		0	0	0.0001	0	0	0	0	0	0	0		0.0001	0		0	0	0	0	0	0	0		0	0	#DIV/0!			NA	activation of adenylate cyclase activity, calcium-mediated signaling, positive regulation of DNA binding, positive regulation of cyclic nucleotide metabolic process, positive regulation of cyclic-nucleotide phosphodiesterase activity, positive regulation of nitric-oxide synthase activity, positive regulation of phosphoprotein phosphatase activity, positive regulation of protein dephosphorylation,…	NA	G2/M transition of mitotic cell cycle, calcium-mediated signaling, membrane organization	substantia nigra development	NA	NA	NA	NA	NA	NA	NA	substantia nigra development	NA	NA
Calmodulin-regulated spectrin-associated protein 1 OS=Mus musculus GN=Camsap1 PE=1 SV=1	1371	TRUE	CAMP1_MOUSE	176 kDa	NA	Mus musculus		0	0	0	0	0	0	0	0	0	0		0	0		0	0	0	0	0	0	0		0	0	#DIV/0!			NA	regulation of cell morphogenesis	NA	cytoskeleton organization, neuron projection development	neuron projection development	NA	NA	NA	NA	NA	NA	NA	neuron projection development	NA	NA
Calnexin OS=Mus musculus GN=Canx PE=1 SV=1	1795	TRUE	CALX_MOUSE	67 kDa	NA	Mus musculus		0	0	0	0	0	0	0	0	0	0		0	0		0	0	0	0	0	0	0		0	0	#DIV/0!			NA	NA	NA	chaperone-mediated protein folding, protein folding	aging	clathrin-dependent endocytosis, synaptic vesicle endocytosis	NA	antigen processing and presentation of peptide antigen via MHC class I	clathrin-dependent endocytosis, synaptic vesicle endocytosis	NA	NA	NA	NA	NA	NA
Calpain-1 catalytic subunit OS=Mus musculus GN=Capn1 PE=1 SV=1	1686	TRUE	CAN1_MOUSE	82 kDa	NA	Mus musculus		0	0	0	0	0	0	0	0	0	0		0	0		0	0	0	0	0	0	0		0	0	#DIV/0!			NA	NA	NA	receptor catabolic process	mammary gland involution	NA	NA	NA	NA	NA	proteolysis, receptor catabolic process	NA	mammary gland involution	NA	NA
Calpastatin OS=Mus musculus GN=Cast PE=1 SV=2	1767	TRUE	ICAL_MOUSE	85 kDa	NA	Mus musculus		0	0	0	0	0	0	0	0	0	0		0	0		0	0	0	0	0	0	0		0	0	#DIV/0!			cell-cell adhesion	negative regulation of endopeptidase activity, negative regulation of type B pancreatic cell apoptotic process	NA	NA	NA	NA	NA	NA	NA	NA	protein catabolic process	NA	NA	NA	NA
cAMP-specific 3',5'-cyclic phosphodiesterase 4A OS=Mus musculus GN=Pde4a PE=1 SV=2	2083	TRUE	PDE4A_MOUSE	94 kDa	NA	Mus musculus		0	0	0	0	0	0	0	0	0	0		0	0		0	0	0	0	0	0	0		0	0	#DIV/0!			NA	NA	NA	NA	NA	NA	NA	NA	NA	NA	NA	NA	NA	NA	NA
Canalicular multispecific organic anion transporter 1 OS=Mus musculus GN=Abcc2 PE=1 SV=2	1779	TRUE	sp|Q8VI47|MRP2_MOUSE-DECOY	?	NA	Mus musculus		0	0	0	0	0	0	0	0	0	0		0	0		0	0	0	0	0	0	0		0	0	#DIV/0!			NA	NA	NA	NA	NA	NA	NA	NA	NA	NA	NA	NA	NA	NA	NA
Cap-specific mRNA (nucleoside-2'-O-)-methyltransferase 1 OS=Mus musculus GN=Cmtr1 PE=1 SV=1	1826	TRUE	sp|Q9DBC3|CMTR1_MOUSE-DECOY	?	NA	Mus musculus		0	0	0	0	0	0	0	0	0	0		0	0		0	0	0	0	0	0	0		0	0	0			NA	NA	NA	NA	NA	NA	NA	NA	NA	NA	NA	NA	NA	NA	NA
Capping protein, Arp2/3 and myosin-I linker protein 2 OS=Mus musculus GN=Carmil2 PE=1 SV=2	2062	TRUE	CARL2_MOUSE	141 kDa	NA	Mus musculus		0	0	0	0	0	0	0	0	0	0		0	0		0	0	0	0	0	0	0		0	0	0			NA	T cell receptor signaling pathway, homeostasis of number of cells, negative regulation of barbed-end actin filament capping, positive regulation of T cell proliferation, positive regulation of cell migration, positive regulation of extracellular matrix disassembly, positive regulation of interferon-gamma production, positive regulation of interferon-gamma secretion, positive regulation of interle…	NA	T cell receptor signaling pathway, actin filament network formation, establishment or maintenance of monopolar cell polarity, maintenance of cell polarity, negative regulation of barbed-end actin filament capping, wound healing, spreading of cells	thymus development, wound healing, spreading of cells	establishment of protein localization	NA	T cell receptor signaling pathway, thymus development	cell migration, establishment of protein localization, wound healing, spreading of cells	cell migration, wound healing, spreading of cells	NA	NA	thymus development	NA	NA
Carbohydrate sulfotransferase 4 OS=Mus musculus GN=Chst4 PE=2 SV=1	2182	TRUE	CHST4_MOUSE	45 kDa	NA	Mus musculus		0	0	0	0	0	0	0	0	0	0		0	0		0	0	0	0	0	0	0		0	0	#DIV/0!			leukocyte tethering or rolling	NA	NA	leukocyte tethering or rolling, protein sulfation, sulfur compound metabolic process	NA	NA	NA	leukocyte tethering or rolling	leukocyte tethering or rolling	leukocyte tethering or rolling	N-acetylglucosamine metabolic process, carbohydrate metabolic process, protein sulfation, sulfur compound metabolic process	NA	NA	NA	NA
Carbonic anhydrase 3 OS=Mus musculus GN=Ca3 PE=1 SV=3	1038	TRUE	CAH3_MOUSE	29 kDa	NA	Mus musculus		0	0	0	0	0	0	0	0	0	0		0	0		0	0	0	0	0	0	0		0	0	#DIV/0!			NA	NA	NA	dephosphorylation, one-carbon metabolic process	NA	NA	NA	NA	NA	NA	dephosphorylation, one-carbon metabolic process	NA	NA	NA	NA
Carbonyl reductase [NADPH] 1 OS=Mus musculus GN=Cbr1 PE=1 SV=3	1672	TRUE	CBR1_MOUSE	31 kDa	NA	Mus musculus		0	0	0	0	0	0	0	0	0	0		0	0		0	0	0	0	0	0	0		0	0	#DIV/0!			NA	NA	NA	drug metabolic process, vitamin K metabolic process	NA	NA	NA	NA	NA	NA	drug metabolic process, oxidation-reduction process, vitamin K metabolic process	NA	NA	NA	NA
Carbonyl reductase family member 4 OS=Mus musculus GN=Cbr4 PE=1 SV=2	638	TRUE	CBR4_MOUSE	25 kDa	NA	Mus musculus		0	0	0	0	0	0	0	0	0	0		0	0		0	0	0.0001	0	0	0	0		0.0001	0	0			NA	NA	NA	daunorubicin metabolic process, doxorubicin metabolic process, fatty acid biosynthetic process, protein heterotetramerization, protein homotetramerization	NA	NA	NA	NA	NA	NA	daunorubicin metabolic process, doxorubicin metabolic process, fatty acid biosynthetic process, lipid metabolic process, oxidation-reduction process	NA	NA	NA	NA
Carboxypeptidase Q OS=Mus musculus GN=Cpq PE=1 SV=1	338	TRUE	CBPQ_MOUSE	52 kDa	NA	Mus musculus		0	0	0	0	0	0	0	0	0	0.0001		0.0001	0		0	0	0.0001	0.0001	0	0	0		0.0002	0	0.471049			NA	thyroid hormone generation	NA	peptide catabolic process, thyroid hormone generation	tissue regeneration	NA	tissue regeneration	NA	NA	NA	peptide catabolic process, proteolysis, thyroid hormone generation	NA	NA	NA	NA
Carcinoembryonic antigen-related cell adhesion molecule 5 OS=Mus musculus GN=Ceacam5 PE=2 SV=1	1957	TRUE	CEAM5_MOUSE	106 kDa	NA	Mus musculus		0	0	0	0	0	0	0	0	0	0		0	0		0	0	0	0	0	0	0		0	0	#DIV/0!			NA	NA	NA	NA	NA	NA	NA	NA	NA	NA	NA	NA	NA	NA	NA
Carnitine O-acetyltransferase OS=Mus musculus GN=Crat PE=1 SV=3	723	TRUE	CACP_MOUSE	71 kDa	NA	Mus musculus		0	0	0	0	0	0	0	0	0	0		0	0		0	0	0.0001	0	0	0	0		0.0001	0	0			NA	NA	NA	carnitine metabolic process, CoA-linked, fatty acid metabolic process	NA	transport	NA	NA	transport	NA	carnitine metabolic process, CoA-linked, fatty acid metabolic process, lipid metabolic process	NA	NA	NA	NA
Caspase recruitment domain-containing protein 19 OS=Mus musculus GN=Card19 PE=1 SV=1	1697	TRUE	CAR19_MOUSE	21 kDa	NA	Mus musculus		0	0	0	0	0	0	0	0	0	0		0	0		0	0	0	0	0	0	0		0	0	#DIV/0!			NA	regulation of apoptotic process	NA	NA	NA	NA	NA	NA	NA	NA	NA	NA	NA	NA	NA
Caspase-14 OS=Mus musculus GN=Casp14 PE=1 SV=1	661	TRUE	CASPE_MOUSE	29 kDa	NA	Mus musculus		0	0	0	0	0	0	0	0	0	0		0.0001	0		0	0	0	0	0	0	0		0	0	2.93827			NA	NA	NA	apoptotic process, cell differentiation, cornification	cell differentiation, cornification	NA	NA	NA	NA	NA	proteolysis	NA	cornification	NA	NA
Caspase-6 OS=Mus musculus GN=Casp6 PE=1 SV=1	1731	TRUE	sp|O08738|CASP6_MOUSE-DECOY	?	NA	Mus musculus		0	0	0	0	0	0	0	0	0	0		0	0		0	0	0	0	0	0	0		0	0	#DIV/0!			NA	NA	NA	NA	NA	NA	NA	NA	NA	NA	NA	NA	NA	NA	NA
Cat eye syndrome critical region protein 5 homolog OS=Mus musculus GN=Cecr5 PE=1 SV=1	1996	TRUE	CECR5_MOUSE	46 kDa	NA	Mus musculus		0	0	0	0	0	0	0	0	0	0		0	0		0	0	0	0	0	0	0		0	0	#DIV/0!			NA	NA	NA	NA	NA	NA	NA	NA	NA	NA	NA	NA	NA	NA	NA
Cat eye syndrome critical region protein 5 homolog OS=Mus musculus GN=Cecr5 PE=1 SV=1	1858	TRUE	sp|Q91WM2|CECR5_MOUSE-DECOY	?	NA	Mus musculus		0	0	0	0	0	0	0	0	0	0		0	0		0	0	0	0	0	0	0		0	0	#DIV/0!			NA	NA	NA	NA	NA	NA	NA	NA	NA	NA	NA	NA	NA	NA	NA
Cat eye syndrome critical region protein 5 homolog OS=Mus musculus GN=Cecr5 PE=1 SV=1	1996	TRUE	CECR5_MOUSE	46 kDa	NA	Mus musculus		0	0	0	0	0	0	0	0	0	0		0	0		0	0	0	0	0	0	0		0	0	#DIV/0!			NA	NA	NA	NA	NA	NA	NA	NA	NA	NA	NA	NA	NA	NA	NA
Cat eye syndrome critical region protein 5 homolog OS=Mus musculus GN=Cecr5 PE=1 SV=1	1858	TRUE	sp|Q91WM2|CECR5_MOUSE-DECOY	?	NA	Mus musculus		0	0	0	0	0	0	0	0	0	0		0	0		0	0	0	0	0	0	0		0	0	#DIV/0!			NA	NA	NA	NA	NA	NA	NA	NA	NA	NA	NA	NA	NA	NA	NA
Catalase OS=Mus musculus GN=Cat PE=1 SV=4	70.2	TRUE	CATA_MOUSE	60 kDa	TRUE	Mus musculus		0.0001	0.0002	0.0001	0	0	0	0.0001	0	0.0001	0		0.0005	0.0001		0	0	0	0	0	0.0001	0		0.0001	0	3.69444			NA	negative regulation of NF-kappaB transcription factor activity, negative regulation of apoptotic process, positive regulation of NF-kappaB transcription factor activity, positive regulation of cell division, positive regulation of phosphatidylinositol 3-kinase signaling	NA	aerobic respiration, cellular oxidant detoxification, cellular response to growth factor stimulus, hemoglobin metabolic process, hydrogen peroxide catabolic process, osteoblast differentiation, protein homotetramerization, protein tetramerization, triglyceride metabolic process	aging, kidney development, osteoblast differentiation, ureteric bud development	NA	NA	NA	NA	NA	aerobic respiration, cholesterol metabolic process, hemoglobin metabolic process, hydrogen peroxide catabolic process, oxidation-reduction process, triglyceride metabolic process	NA	kidney development, osteoblast differentiation, ureteric bud development	NA	NA
Catenin alpha-1 OS=Mus musculus GN=Ctnna1 PE=1 SV=1	545	TRUE	CTNA1_MOUSE	100 kDa	TRUE	Mus musculus		0.0001	0	0.0001	0	0	0	0	0	0	0		0.0001	0		0	0	0	0	0	0	0		0.0001	0	1.48983			epithelial cell-cell adhesion	negative regulation of apoptotic process, negative regulation of cell motility, negative regulation of extrinsic apoptotic signaling pathway in absence of ligand, negative regulation of integrin-mediated signaling pathway, negative regulation of neuroblast proliferation, positive regulation of extrinsic apoptotic signaling pathway in absence of ligand, positive regulation of smoothened signaling …	NA	actin filament organization, apical junction assembly, axon regeneration, cellular response to indole-3-methanol, establishment or maintenance of cell polarity, gap junction assembly, negative regulation of neuroblast proliferation, protein heterooligomerization	aging, axon regeneration, male gonad development, negative regulation of neuroblast proliferation, odontogenesis of dentin-containing tooth, ovarian follicle development	NA	NA	NA	cellular protein localization	NA	NA	NA	axon regeneration, male gonad development, negative regulation of neuroblast proliferation, odontogenesis of dentin-containing tooth, ovarian follicle development	NA	male gonad development, ovarian follicle development
Catenin beta-1 OS=Mus musculus GN=Ctnnb1 PE=1 SV=1	19.2	TRUE	CTNB1_MOUSE	85 kDa	TRUE	Mus musculus		0	0	0	0	0	0.0001	0.0002	0	0.0002	0		0.0003	0		0	0	0	0	0	0	0		0	0	#DIV/0!			cell adhesion, cell-matrix adhesion, single organismal cell-cell adhesion	beta-catenin destruction complex disassembly, bone resorption, canonical Wnt signaling pathway involved in midbrain dopaminergic neuron differentiation, canonical Wnt signaling pathway involved in negative regulation of apoptotic process, canonical Wnt signaling pathway involved in positive regulation of cardiac outflow tract cell proliferation, canonical Wnt signaling pathway involved in positiv…	NA	T cell differentiation, T cell differentiation in thymus, adherens junction assembly, adherens junction organization, beta-catenin destruction complex disassembly, canonical Wnt signaling pathway involved in midbrain dopaminergic neuron differentiation, canonical Wnt signaling pathway involved in negative regulation of apoptotic process, canonical Wnt signaling pathway involved in positive regula…	T cell differentiation in thymus, anterior/posterior axis specification, branching involved in blood vessel morphogenesis, branching involved in ureteric bud morphogenesis, canonical Wnt signaling pathway involved in midbrain dopaminergic neuron differentiation, canonical Wnt signaling pathway involved in positive regulation of cardiac outflow tract cell proliferation, cardiac muscle cell prolife…	synaptic vesicle transport	cardiac muscle cell proliferation	T cell differentiation, T cell differentiation in thymus, hemopoiesis, osteoclast differentiation, thymus development	layer formation in cerebral cortex, neuron migration, protein localization to cell surface, synaptic vesicle transport	layer formation in cerebral cortex, neuron migration	transcription, DNA-templated	oocyte development	T cell differentiation in thymus, anterior/posterior axis specification, bone resorption, branching involved in blood vessel morphogenesis, branching involved in ureteric bud morphogenesis, canonical Wnt signaling pathway involved in midbrain dopaminergic neuron differentiation, canonical Wnt signaling pathway involved in positive regulation of cardiac outflow tract cell proliferation, cardiac mu…	NA	epithelial cell differentiation involved in prostate gland development, genitalia morphogenesis, male genitalia development, oocyte development, oviduct development
Catenin delta-2 OS=Mus musculus GN=Ctnnd2 PE=1 SV=1	1873.1	TRUE	sp|O35927|CTND2_MOUSE-DECOY	?	TRUE	Mus musculus		0	0	0	0	0	0	0	0	0	0		0	0		0	0	0	0	0	0	0		0	0	#DIV/0!			NA	NA	NA	NA	NA	NA	NA	NA	NA	NA	NA	NA	NA	NA	NA
Cathepsin D OS=Mus musculus GN=Ctsd PE=1 SV=1	90.2	TRUE	CATD_MOUSE	45 kDa	TRUE	unknown		0	0	0	0	0	0	0	0	0	0		0	0		0	0	0	0	0	0	0		0	0	#DIV/0!			NA	NA	NA	NA	NA	NA	NA	NA	NA	NA	NA	NA	NA	NA	NA
Caytaxin OS=Mus musculus GN=Atcay PE=1 SV=1	1883	TRUE	ATCAY_MOUSE	42 kDa	NA	Mus musculus		0	0	0	0	0	0	0	0	0	0		0	0		0	0	0	0	0	0	0		0	0	#DIV/0!			NA	negative regulation of glutamate metabolic process, regulation of protein localization	NA	apoptotic process, mitochondrion distribution, neuron projection development	nervous system development, neuron projection development	transport	NA	NA	mitochondrion distribution, transport	NA	NA	NA	neuron projection development	NA	NA
CCA tRNA nucleotidyltransferase 1, mitochondrial OS=Mus musculus GN=Trnt1 PE=1 SV=1	1541	TRUE	TRNT1_MOUSE	50 kDa	NA	Mus musculus		0	0	0	0	0	0	0	0	0	0		0	0		0	0	0	0	0	0	0		0	0	#DIV/0!			NA	NA	NA	NA	NA	NA	NA	NA	NA	NA	NA	NA	NA	NA	NA
CD109 antigen OS=Mus musculus GN=Cd109 PE=1 SV=1	1553	TRUE	sp|Q8R422|CD109_MOUSE-DECOY	?	NA	Mus musculus		0	0	0	0	0	0	0	0	0	0		0	0		0	0	0	0	0	0	0		0	0	#DIV/0!			NA	NA	NA	NA	NA	NA	NA	NA	NA	NA	NA	NA	NA	NA	NA
CD166 antigen OS=Mus musculus GN=Alcam PE=1 SV=3	828	TRUE	CD166_MOUSE	65 kDa	NA	Mus musculus		0	0	0	0	0	0	0	0	0	0		0	0		0	0	0	0	0	0	0		0	0	1.55556			NA	NA	NA	NA	NA	NA	NA	NA	NA	NA	NA	NA	NA	NA	NA
CD177 antigen OS=Mus musculus GN=Cd177 PE=2 SV=1	2116	TRUE	CD177_MOUSE	87 kDa	NA	Mus musculus		0	0	0	0	0	0	0	0	0	0		0	0		0	0	0	0	0	0	0		0	0	#DIV/0!			NA	NA	NA	NA	NA	NA	NA	NA	NA	NA	NA	NA	NA	NA	NA
CD209 antigen-like protein B OS=Mus musculus GN=Cd209b PE=1 SV=2	1252	TRUE	sp|Q8CJ91|C209B_MOUSE-DECOY	?	NA	Mus musculus		0	0	0	0	0	0	0	0	0	0		0	0		0	0	0	0	0	0	0		0.0001	0	0			NA	NA	NA	NA	NA	NA	NA	NA	NA	NA	NA	NA	NA	NA	NA
Cell division control protein 42 homolog OS=Mus musculus GN=Cdc42 PE=1 SV=2	1397	TRUE	CDC42_MOUSE	21 kDa	NA	Mus musculus		0	0	0	0	0	0	0	0	0	0		0.0001	0		0	0	0	0	0	0	0		0	0	#DIV/0!			epithelial cell-cell adhesion, single organismal cell-cell adhesion	Fc-gamma receptor signaling pathway involved in phagocytosis, Rho protein signal transduction, canonical Wnt signaling pathway, ephrin receptor signaling pathway, negative regulation of gene expression, negative regulation of protein complex assembly, positive regulation of DNA replication, positive regulation of JNK cascade, positive regulation of MAPK cascade, positive regulation of catalytic a…	NA	Fc-gamma receptor signaling pathway involved in phagocytosis, Golgi organization, Rho protein signal transduction, actin cytoskeleton organization, actin filament branching, actin filament bundle assembly, actin filament organization, adherens junction organization, canonical Wnt signaling pathway, cell differentiation, dendritic cell migration, ephrin receptor signaling pathway, epithelial-mesen…	cardiac conduction system development, epidermis morphogenesis, hair follicle morphogenesis, hair follicle placode formation, keratinization, keratinocyte development, multicellular organism growth, nervous system development, neuron fate determination, sprouting angiogenesis, submandibular salivary gland formation, substantia nigra development	Fc-gamma receptor signaling pathway involved in phagocytosis, endosomal transport, establishment of Golgi localization, nuclear migration, organelle transport along microtubule	multicellular organism growth	Fc-gamma receptor signaling pathway involved in phagocytosis, dendritic cell migration	Fc-gamma receptor signaling pathway involved in phagocytosis, cellular protein localization, dendritic cell migration, endosomal transport, establishment of Golgi localization, nuclear migration, organelle transport along microtubule	dendritic cell migration	protein ubiquitination, viral RNA genome replication	viral RNA genome replication	cardiac conduction system development, hair follicle morphogenesis, hair follicle placode formation, heart contraction, keratinization, keratinocyte development, multicellular organism growth, neuron fate determination, sprouting angiogenesis, submandibular salivary gland formation, substantia nigra development	NA	NA
Cell division cycle 7-related protein kinase OS=Mus musculus GN=Cdc7 PE=1 SV=2	1836	TRUE	sp|Q9Z0H0|CDC7_MOUSE-DECOY	?	NA	Mus musculus		0	0	0	0	0	0	0	0	0	0		0	0		0	0	0	0	0	0	0		0	0	#DIV/0!			NA	NA	NA	NA	NA	NA	NA	NA	NA	NA	NA	NA	NA	NA	NA
Cell surface glycoprotein CD200 receptor 3 OS=Mus musculus GN=Cd200r3 PE=1 SV=1	2170	TRUE	sp|Q5UKY4|MO2R3_MOUSE-DECOY	?	NA	Mus musculus		0	0	0	0	0	0	0	0	0	0		0	0		0	0	0	0	0	0	0		0	0	#DIV/0!			NA	NA	NA	NA	NA	NA	NA	NA	NA	NA	NA	NA	NA	NA	NA
Cellular retinoic acid-binding protein 2 OS=Mus musculus GN=Crabp2 PE=2 SV=2	649	TRUE	RABP2_MOUSE	16 kDa	NA	Mus musculus		0.0001	0	0.0001	0	0	0	0	0	0	0		0.0002	0		0	0	0	0	0	0	0		0	0	#DIV/0!			NA	positive regulation of collateral sprouting, regulation of retinoic acid receptor signaling pathway, retinoic acid metabolic process	NA	positive regulation of collateral sprouting, retinoic acid metabolic process	embryonic forelimb morphogenesis, positive regulation of collateral sprouting	transport	NA	NA	transport	NA	retinoic acid metabolic process	NA	embryonic forelimb morphogenesis, positive regulation of collateral sprouting	NA	NA
Centromere protein J OS=Mus musculus GN=Cenpj PE=2 SV=2	1437	TRUE	sp|Q569L8|CENPJ_MOUSE-DECOY	?	NA	Mus musculus		0	0	0	0	0	0	0	0	0	0		0.0001	0		0	0	0	0	0	0	0		0	0	#DIV/0!			NA	NA	NA	NA	NA	NA	NA	NA	NA	NA	NA	NA	NA	NA	NA
Centrosomal protein kizuna OS=Mus musculus GN=Kiz PE=1 SV=1	1014	TRUE	KIZ_MOUSE	77 kDa	NA	Mus musculus		0	0	0	0	0	0	0	0	0	0		0	0		0	0	0	0	0	0	0		0	0	0			NA	NA	NA	NA	NA	NA	NA	NA	NA	NA	NA	NA	NA	NA	NA
Centrosomal protein of 162 kDa OS=Mus musculus GN=Cep162 PE=1 SV=2	1242	TRUE	CE162_MOUSE	161 kDa	NA	Mus musculus		0	0	0	0	0	0	0	0	0	0		0	0		0	0	0	0	0	0	0		0	0	#DIV/0!			NA	NA	NA	NA	NA	NA	NA	NA	NA	NA	NA	NA	NA	NA	NA
Centrosomal protein of 164 kDa OS=Mus musculus GN=Cep164 PE=1 SV=2	1827	TRUE	CE164_MOUSE	163 kDa	NA	Mus musculus		0	0	0	0	0	0	0	0	0	0		0	0		0	0	0	0	0	0	0		0	0	#DIV/0!			NA	NA	NA	DNA repair, cell cycle, cell division, cell projection organization, cellular response to DNA damage stimulus, cilium assembly, mitotic nuclear division	NA	NA	NA	NA	NA	NA	DNA repair	NA	NA	NA	NA
Centrosomal protein of 170 kDa OS=Mus musculus GN=Cep170 PE=1 SV=2	1184	TRUE	CE170_MOUSE	175 kDa	NA	Mus musculus		0	0	0	0	0	0	0	0	0	0		0	0		0	0	0	0	0	0	0		0	0	#DIV/0!			NA	NA	NA	NA	NA	NA	NA	NA	NA	NA	NA	NA	NA	NA	NA
Centrosome and spindle pole associated protein 1 OS=Mus musculus GN=Cspp1 PE=1 SV=2	194	TRUE	CSPP1_MOUSE	138 kDa	NA	Mus musculus		0.0001	0.0001	0.0001	0	0	0	0	0	0	0		0.0004	0		0.0001	0.0001	0	0	0.0001	0	0		0.0003	0	1.20412			NA	positive regulation of cell division, positive regulation of cytokinesis	NA	NA	NA	NA	NA	NA	NA	NA	NA	NA	NA	NA	NA
Cerebellar degeneration-related protein 2 OS=Mus musculus GN=Cdr2 PE=1 SV=2	2126	TRUE	sp|P97817|CDR2_MOUSE-DECOY	?	NA	Mus musculus		0	0	0	0	0	0	0	0	0	0		0	0		0	0	0	0	0	0	0		0	0	#DIV/0!			NA	NA	NA	NA	NA	NA	NA	NA	NA	NA	NA	NA	NA	NA	NA
Ceruloplasmin OS=Mus musculus GN=Cp PE=1 SV=2	11.2	TRUE	CERU_MOUSE	121 kDa	TRUE	Mus musculus		0.0003	0.0001	0.0003	0.0003	0.0003	0.0002	0.0002	0.0001	0.0002	0.0002		0.0019	0.0002		0.0002	0.0003	0	0.0003	0.0001	0	0.0002		0.001	0.0001	1.42917			NA	cellular iron ion homeostasis	NA	cellular iron ion homeostasis	NA	copper ion transport	NA	NA	copper ion transport	NA	oxidation-reduction process	NA	NA	NA	NA
Charged multivesicular body protein 2b OS=Mus musculus GN=Chmp2b PE=1 SV=1	1580	TRUE	sp|Q8BJF9|CHM2B_MOUSE-DECOY	?	NA	Mus musculus		0	0	0	0	0	0	0	0	0	0		0	0		0	0	0	0	0	0	0		0	0	#DIV/0!			NA	NA	NA	NA	NA	NA	NA	NA	NA	NA	NA	NA	NA	NA	NA
Chromobox protein homolog 1 OS=Mus musculus GN=Cbx1 PE=1 SV=1	579	TRUE	CBX1_MOUSE	21 kDa	TRUE	Mus musculus		0	0	0	0	0.0001	0	0	0	0	0		0.0001	0		0	0	0	0	0	0	0		0	0	#DIV/0!			NA	NA	NA	NA	NA	NA	NA	NA	NA	NA	NA	NA	NA	NA	NA
Chromosome alignment-maintaining phosphoprotein 1 OS=Mus musculus GN=Champ1 PE=1 SV=1	971	TRUE	sp|Q8K327|CHAP1_MOUSE-DECOY	?	NA	Mus musculus		0	0	0	0	0	0	0	0	0	0		0	0		0	0	0	0	0	0	0		0	0	#DIV/0!			NA	NA	NA	NA	NA	NA	NA	NA	NA	NA	NA	NA	NA	NA	NA
Cilia- and flagella-associated protein 100 OS=Mus musculus GN=Cfap100 PE=2 SV=2	800	TRUE	CP100_MOUSE	72 kDa	NA	Mus musculus		0	0	0	0	0	0	0	0	0	0		0	0		0	0	0	0	0	0	0		0.0001	0	0.249476			NA	NA	NA	NA	NA	NA	NA	NA	NA	NA	NA	NA	NA	NA	NA
Cilia- and flagella-associated protein 157 OS=Mus musculus GN=Cfap157 PE=2 SV=1	614	TRUE	CF157_MOUSE	61 kDa	NA	Mus musculus		0	0	0	0	0	0	0	0	0	0		0.0001	0		0	0	0	0	0	0	0		0	0	1.53395			NA	NA	NA	NA	NA	NA	NA	NA	NA	NA	NA	NA	NA	NA	NA
Cilia- and flagella-associated protein 54 OS=Mus musculus GN=Cfap54 PE=2 SV=4	402	TRUE	CFA54_MOUSE	354 kDa	NA	Mus musculus		0	0	0	0	0	0	0	0	0	0		0.0001	0		0	0	0	0	0.0001	0	0		0.0001	0	1.02439			NA	NA	NA	cell differentiation, cell projection organization, cilium assembly, cilium movement involved in cell motility	cell differentiation	NA	NA	NA	cilium movement involved in cell motility	cilium movement involved in cell motility	NA	spermatogenesis	spermatogenesis	NA	spermatogenesis
Citrate synthase, mitochondrial OS=Mus musculus GN=Cs PE=1 SV=1	86	TRUE	CISY_MOUSE	52 kDa	NA	Mus musculus		0	0.0001	0	0.0003	0.0003	0.0001	0	0.0003	0	0		0.001	0.0001		0	0.0001	0.0012	0.0001	0	0	0.0002		0.0016	0.0002	0.496914			NA	NA	NA	tricarboxylic acid cycle	NA	NA	NA	NA	NA	NA	carbohydrate metabolic process, citrate metabolic process, tricarboxylic acid cycle	NA	NA	NA	NA
Clathrin heavy chain 1 OS=Mus musculus GN=Cltc PE=1 SV=3	322	TRUE	CLH1_MOUSE	192 kDa	NA	Mus musculus		0.0003	0	0.0003	0	0	0	0	0	0	0		0.0006	0.0001		0	0	0	0	0	0	0		0	0	#DIV/0!			NA	negative regulation of hyaluronan biosynthetic process, negative regulation of protein localization to plasma membrane, regulation of mitotic spindle organization	NA	autophagy, cell cycle, cell division, mitotic nuclear division, mitotic spindle assembly, osteoblast differentiation, receptor internalization	osteoblast differentiation	intracellular protein transport, receptor internalization, receptor-mediated endocytosis, retrograde transport, endosome to Golgi, transferrin transport	NA	NA	intracellular protein transport, receptor internalization, receptor-mediated endocytosis, retrograde transport, endosome to Golgi, transferrin transport	NA	autophagy, receptor internalization	NA	osteoblast differentiation	NA	NA
CLIP-associating protein 2 OS=Mus musculus GN=Clasp2 PE=1 SV=1	1517	TRUE	CLAP2_MOUSE	141 kDa	NA	Mus musculus		0	0	0	0	0	0	0	0	0	0		0	0		0	0	0	0	0	0	0		0	0	#DIV/0!			NA	NA	NA	NA	NA	NA	NA	NA	NA	NA	NA	NA	NA	NA	NA
CLK4-associating serine/arginine rich protein OS=Mus musculus GN=Clasrp PE=1 SV=3	1703	TRUE	sp|Q8CFC7|CLASR_MOUSE-DECOY	?	NA	Mus musculus		0	0	0	0	0	0	0	0	0	0		0	0		0	0	0	0	0	0	0		0	0	#DIV/0!			NA	NA	NA	NA	NA	NA	NA	NA	NA	NA	NA	NA	NA	NA	NA
Coagulation factor XIII B chain OS=Mus musculus GN=F13b PE=1 SV=2	1985	TRUE	sp|Q07968|F13B_MOUSE-DECOY	?	NA	Mus musculus		0	0	0	0	0	0	0	0	0	0		0	0		0	0	0	0	0	0	0		0	0	#DIV/0!			NA	NA	NA	NA	NA	NA	NA	NA	NA	NA	NA	NA	NA	NA	NA
Coatomer subunit alpha OS=Mus musculus GN=Copa PE=1 SV=2	1414	TRUE	sp|Q8CIE6|COPA_MOUSE-DECOY	?	NA	Mus musculus		0	0	0	0	0	0	0	0	0	0		0	0		0	0	0	0	0	0	0		0	0	#DIV/0!			NA	NA	NA	NA	NA	NA	NA	NA	NA	NA	NA	NA	NA	NA	NA
Coatomer subunit beta OS=Mus musculus GN=Copb1 PE=1 SV=1	2197	TRUE	COPB_MOUSE	107 kDa	NA	Mus musculus		0	0	0	0	0	0	0	0	0	0		0	0		0	0	0	0	0	0	0		0	0	#DIV/0!			NA	NA	NA	NA	NA	ER to Golgi vesicle-mediated transport, intra-Golgi vesicle-mediated transport, intracellular protein transport, protein transport, retrograde vesicle-mediated transport, Golgi to ER, vesicle-mediated transport	NA	NA	ER to Golgi vesicle-mediated transport, intra-Golgi vesicle-mediated transport, intracellular protein transport, protein transport, retrograde vesicle-mediated transport, Golgi to ER, vesicle-mediated transport	NA	NA	NA	NA	NA	NA
Coatomer subunit beta' OS=Mus musculus GN=Copb2 PE=1 SV=2	960	TRUE	COPB2_MOUSE	102 kDa	NA	Mus musculus		0	0	0	0	0	0	0	0	0	0		0.0001	0		0	0	0	0	0	0	0		0	0	#DIV/0!			NA	NA	NA	NA	NA	ER to Golgi vesicle-mediated transport, intra-Golgi vesicle-mediated transport, intracellular protein transport, protein transport, retrograde vesicle-mediated transport, Golgi to ER, toxin transport	NA	NA	ER to Golgi vesicle-mediated transport, intra-Golgi vesicle-mediated transport, intracellular protein transport, protein transport, retrograde vesicle-mediated transport, Golgi to ER, toxin transport	NA	NA	NA	NA	NA	NA
Cofilin-1 OS=Mus musculus GN=Cfl1 PE=1 SV=3	279.1	TRUE	COF1_MOUSE	19 kDa	TRUE	Mus musculus		0.0001	0	0.0001	0	0.0001	0	0.0001	0	0.0001	0		0.0004	0		0	0	0.0001	0	0	0	0		0.0002	0	1.67111			NA	negative regulation of cell size, positive regulation by host of viral process, positive regulation of actin filament depolymerization, regulation of cell morphogenesis, regulation of dendritic spine morphogenesis	NA	actin filament fragmentation, cell projection organization, cytoskeleton organization, establishment of cell polarity, mitotic cytokinesis, negative regulation of cell size, neural crest cell migration, platelet degranulation, positive regulation of actin filament depolymerization, protein phosphorylation, regulation of dendritic spine morphogenesis	neural crest cell migration, neural fold formation, regulation of dendritic spine morphogenesis	platelet degranulation	NA	NA	neural crest cell migration, platelet degranulation	neural crest cell migration	protein phosphorylation	positive regulation by host of viral process	neural crest cell migration, neural fold formation, regulation of dendritic spine morphogenesis	NA	NA
Cofilin-2 OS=Mus musculus GN=Cfl2 PE=1 SV=1	279.2	TRUE	COF2_MOUSE	19 kDa	TRUE	unknown		0	0	0	0	0	0	0	0	0	0		0	0		0	0	0	0	0	0	0		0	0	#DIV/0!			NA	NA	NA	NA	NA	NA	NA	NA	NA	NA	NA	NA	NA	NA	NA
Cohesin subunit SA-3 OS=Mus musculus GN=Stag3 PE=1 SV=2	548	TRUE	sp|O70576|STAG3_MOUSE-DECOY	?	NA	Mus musculus		0	0	0	0	0	0	0	0	0	0		0	0		0	0	0	0	0	0	0		0.0001	0	0.14			NA	NA	NA	NA	NA	NA	NA	NA	NA	NA	NA	NA	NA	NA	NA
Coiled-coil and C2 domain-containing protein 1A OS=Mus musculus GN=Cc2d1a PE=1 SV=2	2034	TRUE	sp|Q8K1A6|C2D1A_MOUSE-DECOY	?	NA	Mus musculus		0	0	0	0	0	0	0	0	0	0		0	0		0	0	0	0	0	0	0		0	0	#DIV/0!			NA	NA	NA	NA	NA	NA	NA	NA	NA	NA	NA	NA	NA	NA	NA
Coiled-coil and C2 domain-containing protein 2A OS=Mus musculus GN=Cc2d2a PE=1 SV=1	1849	TRUE	C2D2A_MOUSE	188 kDa	NA	Mus musculus		0	0	0	0	0	0	0	0	0	0		0	0		0	0	0	0	0	0	0		0	0	#DIV/0!			NA	NA	NA	NA	NA	NA	NA	NA	NA	NA	NA	NA	NA	NA	NA
Coiled-coil domain-containing protein 114 OS=Mus musculus GN=Ccdc114 PE=2 SV=1	925	TRUE	CC114_MOUSE	74 kDa	NA	Mus musculus		0	0	0	0	0	0	0	0	0	0		0	0		0	0	0	0	0	0	0		0	0	#DIV/0!			NA	NA	NA	cilium movement, outer dynein arm assembly	NA	NA	NA	NA	NA	NA	NA	NA	NA	NA	NA
Coiled-coil domain-containing protein 117 OS=Mus musculus GN=Ccdc117 PE=1 SV=1	1920	TRUE	CC117_MOUSE	30 kDa	NA	Mus musculus		0	0	0	0	0	0	0	0	0	0		0	0		0	0	0	0	0	0	0		0	0	0			NA	NA	NA	NA	NA	NA	NA	NA	NA	NA	NA	NA	NA	NA	NA
Coiled-coil domain-containing protein 14 OS=Mus musculus GN=Ccdc14 PE=2 SV=3	1499	TRUE	sp|Q8K2J4|CCD14_MOUSE-DECOY	?	NA	Mus musculus		0	0	0	0	0	0	0	0	0	0		0	0		0	0	0	0	0	0	0		0	0	#DIV/0!			NA	NA	NA	NA	NA	NA	NA	NA	NA	NA	NA	NA	NA	NA	NA
Coiled-coil domain-containing protein 150 OS=Mus musculus GN=Ccdc150 PE=2 SV=2	1010	TRUE	CC150_MOUSE	129 kDa	NA	Mus musculus		0	0	0	0	0	0	0	0	0	0		0.0001	0		0	0	0	0	0	0	0		0	0	#DIV/0!			NA	NA	NA	NA	NA	NA	NA	NA	NA	NA	NA	NA	NA	NA	NA
Coiled-coil domain-containing protein 162 OS=Mus musculus GN=Ccdc162p PE=1 SV=4	1937	TRUE	sp|Q0VG85|CC162_MOUSE-DECOY	?	NA	Mus musculus		0	0	0	0	0	0	0	0	0	0		0	0		0	0	0	0	0	0	0		0	0	#DIV/0!			NA	NA	NA	NA	NA	NA	NA	NA	NA	NA	NA	NA	NA	NA	NA
Coiled-coil domain-containing protein 186 OS=Mus musculus GN=Ccdc186 PE=1 SV=2	1358	TRUE	CC186_MOUSE	105 kDa	NA	Mus musculus		0	0	0	0	0	0	0	0	0	0		0	0		0	0	0	0	0	0	0		0	0	#DIV/0!			NA	NA	NA	NA	NA	NA	NA	NA	NA	NA	NA	NA	NA	NA	NA
Coiled-coil domain-containing protein 187 OS=Mus musculus GN=Ccdc187 PE=2 SV=1	2185	TRUE	sp|Q8C5V8|CC187_MOUSE-DECOY	?	NA	Mus musculus		0	0	0	0	0	0	0	0	0	0		0	0		0	0	0	0	0	0	0		0	0	#DIV/0!			NA	NA	NA	NA	NA	NA	NA	NA	NA	NA	NA	NA	NA	NA	NA
Coiled-coil domain-containing protein 22 OS=Mus musculus GN=Ccdc22 PE=1 SV=1	834	TRUE	sp|Q9JIG7|CCD22_MOUSE-DECOY	?	NA	Mus musculus		0	0	0.0001	0	0	0	0	0	0	0		0.0001	0		0	0	0	0	0	0	0		0	0	4.23457			NA	NA	NA	NA	NA	NA	NA	NA	NA	NA	NA	NA	NA	NA	NA
Coiled-coil domain-containing protein 57 OS=Mus musculus GN=Ccdc57 PE=1 SV=1	1809	TRUE	sp|Q6PHN1|CCD57_MOUSE-DECOY	?	NA	Mus musculus		0	0	0	0	0	0	0	0	0	0		0	0		0	0	0	0	0	0	0		0	0	#DIV/0!			NA	NA	NA	NA	NA	NA	NA	NA	NA	NA	NA	NA	NA	NA	NA
Coiled-coil domain-containing protein 65 OS=Mus musculus GN=Ccdc65 PE=1 SV=1	1794	TRUE	CCD65_MOUSE	58 kDa	NA	Mus musculus		0	0	0	0	0	0	0	0	0	0		0	0		0	0	0	0	0	0	0		0	0	#DIV/0!			NA	NA	NA	NA	NA	NA	NA	NA	NA	NA	NA	NA	NA	NA	NA
Coiled-coil domain-containing protein 70 OS=Mus musculus GN=Ccdc70 PE=2 SV=1	826	TRUE	sp|Q9D9B0|CCD70_MOUSE-DECOY	?	NA	Mus musculus		0	0	0	0	0	0	0	0	0	0		0	0		0	0	0	0	0	0	0		0	0	#DIV/0!			NA	NA	NA	NA	NA	NA	NA	NA	NA	NA	NA	NA	NA	NA	NA
Coiled-coil domain-containing protein 88B OS=Mus musculus GN=Ccdc88b PE=1 SV=2	1270	TRUE	sp|Q4QRL3|CC88B_MOUSE-DECOY	?	NA	Mus musculus		0	0	0.0001	0	0	0	0	0	0	0		0.0001	0		0	0	0	0	0	0	0		0	0	#DIV/0!			NA	NA	NA	NA	NA	NA	NA	NA	NA	NA	NA	NA	NA	NA	NA
Coiled-coil domain-containing protein 96 OS=Mus musculus GN=Ccdc96 PE=2 SV=1	742	TRUE	CCD96_MOUSE	67 kDa	NA	Mus musculus		0	0	0	0	0	0	0	0	0	0		0.0001	0		0	0	0	0	0	0	0		0	0	1.92284			NA	NA	NA	NA	NA	NA	NA	NA	NA	NA	NA	NA	NA	NA	NA
Collagen alpha-1(I) chain OS=Mus musculus GN=Col1a1 PE=1 SV=4	275	TRUE	CO1A1_MOUSE	138 kDa	NA	Mus musculus		0	0	0	0.0001	0	0	0	0	0	0		0.0002	0		0	0	0	0	0.0001	0.0001	0		0.0002	0	0.722222			NA	collagen-activated tyrosine kinase receptor signaling pathway, negative regulation of cell-substrate adhesion, positive regulation of canonical Wnt signaling pathway, positive regulation of cell migration, positive regulation of epithelial to mesenchymal transition, positive regulation of transcription, DNA-templated	NA	cellular response to amino acid stimulus, cellular response to epidermal growth factor stimulus, cellular response to fibroblast growth factor stimulus, cellular response to fluoride, cellular response to mechanical stimulus, cellular response to retinoic acid, cellular response to transforming growth factor beta stimulus, cellular response to tumor necrosis factor, cellular response to vitamin E…	blood vessel development, bone trabecula formation, cartilage development involved in endochondral bone morphogenesis, embryonic skeletal system development, endochondral ossification, face morphogenesis, osteoblast differentiation, skeletal system morphogenesis, skin development, skin morphogenesis, tooth eruption, tooth mineralization	protein transport	NA	NA	protein localization to nucleus, protein transport	NA	collagen biosynthetic process	NA	blood vessel development, bone trabecula formation, cartilage development involved in endochondral bone morphogenesis, collagen biosynthetic process, embryonic skeletal system development, endochondral ossification, intramembranous ossification, osteoblast differentiation, sensory perception of sound, skeletal system morphogenesis, skin development, skin morphogenesis, tooth eruption, tooth miner…	NA	NA
Collagen alpha-1(II) chain OS=Mus musculus GN=Col2a1 PE=1 SV=2	724	TRUE	CO2A1_MOUSE	142 kDa	NA	Mus musculus		0	0	0	0	0	0	0	0	0	0.0001		0.0002	0		0	0	0	0	0	0	0		0	0	#DIV/0!			NA	negative regulation of extrinsic apoptotic signaling pathway in absence of ligand, regulation of gene expression, tissue homeostasis	NA	cellular response to BMP stimulus, chondrocyte differentiation, collagen fibril organization, proteoglycan metabolic process	bone development, cartilage condensation, cartilage development, cartilage development involved in endochondral bone morphogenesis, central nervous system development, chondrocyte differentiation, embryonic skeletal joint morphogenesis, endochondral ossification, heart morphogenesis, inner ear development, inner ear morphogenesis, limb bud formation, limb morphogenesis, notochord development, oti…	NA	NA	NA	NA	NA	proteoglycan metabolic process	NA	bone development, cartilage condensation, cartilage development, cartilage development involved in endochondral bone morphogenesis, central nervous system development, chondrocyte differentiation, embryonic skeletal joint morphogenesis, endochondral ossification, heart morphogenesis, inner ear development, inner ear morphogenesis, limb bud formation, limb morphogenesis, notochord development, oss…	NA	NA
Collagen alpha-1(XII) chain OS=Mus musculus GN=Col12a1 PE=2 SV=3	908	TRUE	COCA1_MOUSE	340 kDa	NA	Mus musculus		0	0	0	0	0	0	0	0	0	0		0	0		0	0	0	0	0	0	0		0	0	#DIV/0!			cell adhesion	NA	NA	endodermal cell differentiation	endodermal cell differentiation	NA	NA	NA	NA	NA	NA	NA	endodermal cell differentiation	NA	NA
Collagen alpha-2(I) chain OS=Mus musculus GN=Col1a2 PE=1 SV=2	1741	TRUE	CO1A2_MOUSE	130 kDa	NA	Mus musculus		0	0	0	0	0	0	0	0	0	0		0	0		0	0	0	0	0	0	0		0	0	0			NA	NA	NA	NA	NA	NA	NA	NA	NA	NA	NA	NA	NA	NA	NA
Collagen alpha-2(XI) chain OS=Mus musculus GN=Col11a2 PE=2 SV=3	1820	TRUE	sp|Q64739|COBA2_MOUSE-DECOY	?	NA	Mus musculus		0	0	0	0	0	0	0	0	0	0		0	0		0	0	0	0	0	0	0		0	0	0			NA	NA	NA	NA	NA	NA	NA	NA	NA	NA	NA	NA	NA	NA	NA
Collagen alpha-4(VI) chain OS=Mus musculus GN=Col6a4 PE=1 SV=2	1537	TRUE	sp|A2AX52|CO6A4_MOUSE-DECOY	?	NA	Mus musculus		0	0	0	0	0	0	0	0	0	0		0	0		0	0	0	0	0	0	0		0	0	#DIV/0!			NA	NA	NA	NA	NA	NA	NA	NA	NA	NA	NA	NA	NA	NA	NA
Collagen alpha-5(VI) chain OS=Mus musculus GN=Col6a5 PE=1 SV=4	1476	TRUE	CO6A5_MOUSE	290 kDa	NA	Mus musculus		0	0	0	0	0	0	0	0	0	0		0	0		0	0	0	0	0	0	0		0	0	#DIV/0!			cell adhesion	NA	NA	NA	NA	NA	NA	NA	NA	NA	NA	NA	NA	NA	NA
Collectin-12 OS=Mus musculus GN=Colec12 PE=1 SV=1	914	TRUE	sp|Q8K4Q8|COL12_MOUSE-DECOY	?	NA	Mus musculus		0	0	0	0	0	0	0	0	0	0		0	0		0	0	0	0	0	0	0		0	0	#DIV/0!			NA	NA	NA	NA	NA	NA	NA	NA	NA	NA	NA	NA	NA	NA	NA
COMM domain-containing protein 1 OS=Mus musculus GN=Commd1 PE=1 SV=2	286	TRUE	COMD1_MOUSE	21 kDa	NA	Mus musculus		0	0.0001	0	0	0	0.0001	0	0	0.0001	0		0.0003	0		0	0	0	0	0.0001	0	0		0.0001	0	1.74603			NA	cellular copper ion homeostasis, copper ion homeostasis, negative regulation of NF-kappaB transcription factor activity, negative regulation of hypoxia-inducible factor-1alpha signaling pathway, negative regulation of protein localization to cell surface, negative regulation of sodium ion transmembrane transport, positive regulation of protein ubiquitination, protein destabilization, regulation o…	NA	cellular copper ion homeostasis, transcription, DNA-templated	NA	Golgi to plasma membrane transport, plasma membrane to endosome transport, protein transport	NA	NA	Golgi to plasma membrane transport, plasma membrane to endosome transport, protein transport	NA	transcription, DNA-templated	NA	NA	NA	NA
Complement C3 OS=Mus musculus GN=C3 PE=1 SV=3	74.2	TRUE	CO3_MOUSE	186 kDa	TRUE	Mus musculus		0	0	0	0	0	0	0	0	0	0		0	0		0	0	0	0	0	0	0		0	0	0			NA	NA	NA	NA	NA	NA	NA	NA	NA	NA	NA	NA	NA	NA	NA
Complement component 1 Q subcomponent-binding protein, mitochondrial OS=Mus musculus GN=C1qbp PE=1 SV=1	1629	TRUE	C1QBP_MOUSE	31 kDa	NA	Mus musculus		0	0	0	0	0	0	0	0	0	0		0	0		0	0	0	0	0	0	0		0	0	0			NA	complement activation, classical pathway, negative regulation of MDA-5 signaling pathway, negative regulation of RIG-I signaling pathway, negative regulation of defense response to virus, negative regulation of interferon-gamma production, negative regulation of interleukin-12 production, negative regulation of mRNA splicing, via spliceosome, negative regulation of transcription from RNA polymera…	NA	RNA splicing, apoptotic process, mRNA processing, mature ribosome assembly, phosphatidylinositol 3-kinase signaling, transcription, DNA-templated	NA	NA	NA	adaptive immune response, complement activation, classical pathway, innate immune response	NA	NA	RNA splicing, complement activation, classical pathway, mRNA processing, transcription, DNA-templated	NA	NA	NA	NA
Complement factor I OS=Mus musculus GN=Cfi PE=1 SV=3	1911	TRUE	CFAI_MOUSE	67 kDa	NA	Mus musculus		0	0	0	0	0	0	0	0	0	0		0	0		0	0	0	0	0	0	0		0	0	#DIV/0!			NA	complement activation, classical pathway	NA	NA	NA	receptor-mediated endocytosis	NA	complement activation, classical pathway, innate immune response	receptor-mediated endocytosis	NA	complement activation, classical pathway, proteolysis	NA	NA	NA	NA
Connector enhancer of kinase suppressor of ras 2 OS=Mus musculus GN=Cnksr2 PE=1 SV=1	1108	TRUE	CNKR2_MOUSE	117 kDa	NA	Mus musculus		0	0	0	0	0	0	0	0	0	0		0	0		0	0	0	0	0	0	0		0	0	0.388889			NA	NA	NA	NA	NA	NA	NA	NA	NA	NA	NA	NA	NA	NA	NA
Constitutive coactivator of PPAR-gamma-like protein 1 OS=Mus musculus GN=FAM120A PE=1 SV=2	2177	TRUE	F120A_MOUSE	122 kDa	NA	Mus musculus		0	0	0	0	0	0	0	0	0	0		0	0		0	0	0	0	0	0	0		0	0	#DIV/0!			NA	NA	NA	NA	NA	NA	NA	NA	NA	NA	NA	NA	NA	NA	NA
Copper-transporting ATPase 2 OS=Mus musculus GN=Atp7b PE=1 SV=2	1078	TRUE	ATP7B_MOUSE	157 kDa	NA	Mus musculus		0	0	0	0	0	0	0	0	0	0		0	0		0	0	0	0	0	0	0		0	0	#DIV/0!			NA	NA	NA	NA	NA	NA	NA	NA	NA	NA	NA	NA	NA	NA	NA
Core histone macro-H2A.1 OS=Mus musculus GN=H2afy PE=1 SV=3	342.1	TRUE	H2AY_MOUSE	40 kDa	TRUE	Mus musculus		0.0001	0	0.0001	0	0	0.0001	0	0	0	0.0001		0.0004	0		0	0	0	0	0	0	0		0.0001	0	4.09703			NA	chromatin silencing, dosage compensation, negative regulation of cell cycle G2/M phase transition, negative regulation of gene expression, epigenetic, negative regulation of histone H3-K27 methylation, negative regulation of histone H3-K4 methylation, negative regulation of histone phosphorylation, negative regulation of protein localization to chromosome, telomeric region, negative regulation of…	NA	chromatin silencing, covalent chromatin modification, nucleosome assembly	NA	establishment of protein localization to chromatin	NA	NA	establishment of protein localization to chromatin	NA	covalent chromatin modification	NA	NA	NA	NA
Core histone macro-H2A.2 OS=Mus musculus GN=H2afy2 PE=1 SV=3	342.2	TRUE	H2AW_MOUSE	40 kDa	TRUE	Mus musculus		0	0	0	0	0	0	0	0	0	0		0	0		0	0	0	0	0	0	0		0	0	#DIV/0!			NA	NA	NA	NA	NA	NA	NA	NA	NA	NA	NA	NA	NA	NA	NA
Corneodesmosin OS=Mus musculus GN=Cdsn PE=2 SV=2	592	TRUE	CDSN_MOUSE	54 kDa	NA	Mus musculus		0	0	0	0	0	0	0	0	0.0001	0		0	0		0	0	0	0	0	0	0		0	0	0			single organismal cell-cell adhesion	NA	NA	NA	skin morphogenesis	NA	NA	NA	NA	NA	NA	NA	skin morphogenesis	NA	NA
Cornifelin OS=Mus musculus GN=Cnfn PE=1 SV=1	1612	TRUE	CNFN_MOUSE	12 kDa	NA	Mus musculus		0	0	0	0	0	0	0	0	0	0		0	0		0	0	0	0	0	0	0		0	0	0			NA	NA	NA	keratinization	keratinization	NA	NA	NA	NA	NA	NA	NA	keratinization	NA	NA
Cornifin-A OS=Mus musculus GN=Sprr1a PE=1 SV=1	325	TRUE	SPR1A_MOUSE	16 kDa	NA	Mus musculus		0.0001	0	0.0001	0	0	0	0	0	0	0		0.0002	0		0	0	0	0	0	0	0.0001		0.0002	0	0.618234			NA	NA	NA	keratinization, peptide cross-linking	keratinization, keratinocyte differentiation	NA	NA	NA	NA	NA	peptide cross-linking	NA	keratinization, keratinocyte differentiation	NA	NA
Cornifin-B OS=Mus musculus GN=Sprr1b PE=2 SV=1	213	TRUE	SPR1B_MOUSE	17 kDa	NA	Mus musculus		0.0001	0	0.0001	0	0	0	0	0	0	0		0.0003	0		0	0.0001	0	0	0	0.0001	0		0.0002	0	1.46532			NA	regulation of cell shape	NA	cytoskeleton organization, keratinization, keratinocyte differentiation, peptide cross-linking	keratinization	NA	NA	NA	NA	NA	peptide cross-linking	NA	keratinization, keratinocyte differentiation	NA	NA
Coronin-1B OS=Mus musculus GN=Coro1b PE=1 SV=1	529	TRUE	COR1B_MOUSE	54 kDa	NA	Mus musculus		0	0	0	0	0	0	0	0	0	0		0	0		0.0001	0	0	0	0	0	0		0.0001	0	0			NA	NA	NA	NA	NA	NA	NA	NA	NA	NA	NA	NA	NA	NA	NA
Coronin-1C OS=Mus musculus GN=Coro1c PE=1 SV=2	493	TRUE	COR1C_MOUSE	53 kDa	NA	Mus musculus		0	0	0	0	0	0	0	0	0	0		0.0001	0		0	0	0	0	0	0	0		0	0	#DIV/0!			NA	activation of GTPase activity, negative regulation of epithelial cell migration, negative regulation of focal adhesion assembly, negative regulation of protein kinase activity by regulation of protein phosphorylation, negative regulation of protein phosphorylation, negative regulation of substrate adhesion-dependent cell spreading, positive regulation of lamellipodium morphogenesis, regulation of…	NA	actin cortical patch assembly, actin cytoskeleton organization, neural crest cell migration	neural crest cell migration	establishment of protein localization, phagocytosis	NA	NA	establishment of protein localization, neural crest cell migration, phagocytosis	neural crest cell migration	NA	NA	neural crest cell migration	NA	NA
Corticosteroid 11-beta-dehydrogenase isozyme 1 OS=Mus musculus GN=Hsd11b1 PE=1 SV=3	1847	TRUE	DHI1_MOUSE	32 kDa	NA	Mus musculus		0	0	0	0	0	0	0	0	0	0		0	0		0	0	0	0	0	0	0		0	0	#DIV/0!			NA	NA	NA	NA	lung development	NA	NA	NA	NA	NA	oxidation-reduction process, steroid metabolic process	NA	lung development	NA	NA
Creatine kinase B-type OS=Mus musculus GN=Ckb PE=1 SV=1	190	TRUE	KCRB_MOUSE	43 kDa	TRUE	Mus musculus		0	0	0	0.0001	0.0003	0	0.0001	0	0.0001	0		0.0006	0.0001		0	0.0001	0.0001	0.0001	0	0	0.0001		0.0004	0.0001	1.21541			NA	cellular chloride ion homeostasis	NA	cellular chloride ion homeostasis, phosphorylation	brain development, substantia nigra development	NA	NA	NA	NA	NA	phosphorylation	NA	substantia nigra development	NA	NA
Creatine kinase M-type OS=Mus musculus GN=Ckm PE=1 SV=1	715.2	TRUE	KCRM_MOUSE	43 kDa	TRUE	Mus musculus		0	0	0	0	0	0	0.0001	0	0.0001	0		0.0001	0		0	0	0	0	0	0	0		0	0	#DIV/0!			NA	NA	NA	NA	NA	NA	NA	NA	NA	NA	NA	NA	NA	NA	NA
Creatine kinase U-type, mitochondrial OS=Mus musculus GN=Ckmt1 PE=1 SV=1	1320	TRUE	KCRU_MOUSE	47 kDa	NA	Mus musculus		0	0	0	0	0	0	0	0	0	0		0	0		0	0	0	0	0	0	0		0	0	0.755556			NA	negative regulation of apoptotic process, negative regulation of protein binding	NA	phosphorylation	NA	NA	NA	NA	NA	NA	phosphorylation	NA	NA	NA	NA
Crooked neck-like protein 1 OS=Mus musculus GN=Crnkl1 PE=1 SV=1	1056	TRUE	CRNL1_MOUSE	83 kDa	NA	Mus musculus		0	0	0	0	0	0	0	0	0	0		0	0		0	0	0	0	0	0	0		0	0	#DIV/0!			NA	NA	NA	NA	NA	NA	NA	NA	NA	NA	NA	NA	NA	NA	NA
Crossover junction endonuclease EME1 OS=Mus musculus GN=Eme1 PE=1 SV=1	1803	TRUE	EME1_MOUSE	63 kDa	NA	Mus musculus		0	0	0	0	0	0	0	0	0	0		0	0		0	0	0	0	0	0	0		0	0	#DIV/0!			NA	NA	NA	NA	NA	NA	NA	NA	NA	NA	NA	NA	NA	NA	NA
CTD small phosphatase-like protein OS=Mus musculus GN=Ctdspl PE=2 SV=3	292	TRUE	sp|P58465|CTDSL_MOUSE-DECOY (+1)	?	NA	Mus musculus		0	0	0	0	0	0	0	0	0	0		0	0		0	0	0	0	0	0	0		0	0	#DIV/0!			NA	NA	NA	NA	NA	NA	NA	NA	NA	NA	NA	NA	NA	NA	NA
CTP synthase 2 OS=Mus musculus GN=Ctps2 PE=1 SV=1	1693	TRUE	sp|P70303|PYRG2_MOUSE-DECOY	?	NA	Mus musculus		0	0	0	0	0	0	0	0	0	0		0	0		0	0	0	0	0	0	0		0	0	0			NA	NA	NA	NA	NA	NA	NA	NA	NA	NA	NA	NA	NA	NA	NA
Cullin-4B OS=Mus musculus GN=Cul4b PE=1 SV=1	2124	TRUE	CUL4B_MOUSE	111 kDa	NA	Mus musculus		0	0	0	0	0	0	0	0	0	0		0	0		0	0	0	0	0	0	0		0	0	#DIV/0!			NA	NA	NA	NA	NA	NA	NA	NA	NA	NA	NA	NA	NA	NA	NA
Cullin-5 OS=Mus musculus GN=Cul5 PE=1 SV=3	1973	TRUE	CUL5_MOUSE	91 kDa	NA	Mus musculus		0	0	0	0	0	0	0	0	0	0		0	0		0	0	0	0	0	0	0		0	0	#DIV/0!			NA	NA	NA	NA	NA	NA	NA	NA	NA	NA	NA	NA	NA	NA	NA
Cullin-associated NEDD8-dissociated protein 1 OS=Mus musculus GN=Cand1 PE=1 SV=2	942	TRUE	CAND1_MOUSE	136 kDa	NA	Mus musculus		0	0	0	0	0.0001	0	0	0	0	0		0.0001	0		0	0	0	0	0	0	0		0	0	#DIV/0!			NA	NA	NA	NA	NA	NA	NA	NA	NA	NA	NA	NA	NA	NA	NA
CWF19-like protein 1 OS=Mus musculus GN=Cwf19l1 PE=1 SV=2	1441	TRUE	C19L1_MOUSE	60 kDa	NA	Mus musculus		0	0	0	0	0	0	0	0	0	0		0	0		0	0	0	0	0	0	0		0	0	#DIV/0!			NA	NA	NA	NA	NA	NA	NA	NA	NA	NA	NA	NA	NA	NA	NA
CWF19-like protein 2 OS=Mus musculus GN=Cwf19l2 PE=1 SV=1	1785	TRUE	sp|Q8BG79|C19L2_MOUSE-DECOY	?	NA	Mus musculus		0	0	0	0	0	0	0	0	0	0		0	0		0	0	0	0	0	0	0		0	0	#DIV/0!			NA	NA	NA	NA	NA	NA	NA	NA	NA	NA	NA	NA	NA	NA	NA
Cyclic AMP-dependent transcription factor ATF-6 beta OS=Mus musculus GN=Atf6b PE=2 SV=1	954	TRUE	sp|O35451|ATF6B_MOUSE-DECOY	?	NA	Mus musculus		0	0	0	0	0	0	0	0	0	0		0.0001	0		0	0	0	0	0	0	0		0	0	#DIV/0!			NA	NA	NA	NA	NA	NA	NA	NA	NA	NA	NA	NA	NA	NA	NA
Cyclic nucleotide-gated olfactory channel OS=Mus musculus GN=Cnga2 PE=2 SV=2	1781	TRUE	CNGA2_MOUSE	76 kDa	NA	Mus musculus		0	0	0	0	0	0	0	0	0	0		0	0		0	0	0	0	0	0	0		0	0	#DIV/0!			NA	NA	NA	NA	NA	NA	NA	NA	NA	NA	NA	NA	NA	NA	NA
Cyclin-dependent kinase 14 OS=Mus musculus GN=Cdk14 PE=1 SV=2	1528	TRUE	sp|O35495|CDK14_MOUSE-DECOY	?	NA	Mus musculus		0	0	0	0	0	0	0	0	0	0		0	0		0	0	0	0	0	0	0		0	0	0			NA	NA	NA	NA	NA	NA	NA	NA	NA	NA	NA	NA	NA	NA	NA
Cysteine and glycine-rich protein 1 OS=Mus musculus GN=Csrp1 PE=1 SV=3	1113	TRUE	CSRP1_MOUSE	21 kDa	NA	Mus musculus		0.0001	0	0	0	0	0	0	0	0	0		0.0001	0		0	0	0	0	0	0	0		0	0	#DIV/0!			platelet aggregation	platelet aggregation	NA	actin cytoskeleton organization, platelet aggregation	NA	NA	NA	NA	NA	NA	NA	NA	platelet aggregation	NA	NA
Cysteine-rich protein 2-binding protein OS=Mus musculus GN=Kat14 PE=1 SV=2	1928	TRUE	CSR2B_MOUSE	88 kDa	NA	Mus musculus		0	0	0	0	0	0	0	0	0	0		0	0		0	0	0	0	0	0	0		0	0	#DIV/0!			NA	NA	NA	NA	NA	NA	NA	NA	NA	NA	NA	NA	NA	NA	NA
Cytochrome b-c1 complex subunit 1, mitochondrial OS=Mus musculus GN=Uqcrc1 PE=1 SV=2	329	TRUE	QCR1_MOUSE	53 kDa	TRUE	Mus musculus		0	0	0	0	0	0	0	0	0	0		0	0		0	0	0.0002	0	0	0	0		0.0002	0	0			NA	NA	NA	aerobic respiration, mitochondrial electron transport, ubiquinol to cytochrome c	NA	NA	NA	NA	NA	NA	aerobic respiration, mitochondrial electron transport, ubiquinol to cytochrome c, oxidation-reduction process, protein processing	NA	NA	NA	NA
Cytochrome b-c1 complex subunit 2, mitochondrial OS=Mus musculus GN=Uqcrc2 PE=1 SV=1	572	TRUE	QCR2_MOUSE	48 kDa	NA	Mus musculus		0	0	0	0	0	0	0	0	0	0		0	0		0	0	0.0001	0	0	0	0		0.0001	0	0			NA	NA	NA	aerobic respiration, mitochondrial electron transport, ubiquinol to cytochrome c	NA	NA	NA	NA	NA	NA	aerobic respiration, mitochondrial electron transport, ubiquinol to cytochrome c, oxidation-reduction process, protein processing, proteolysis	NA	NA	NA	NA
Cytochrome b5 OS=Mus musculus GN=Cyb5a PE=1 SV=2	2181	TRUE	CYB5_MOUSE	15 kDa	NA	Mus musculus		0	0	0	0	0	0	0	0	0	0		0	0		0	0	0	0	0	0	0		0	0	#DIV/0!			NA	NA	NA	fatty acid metabolic process	NA	NA	NA	NA	NA	NA	fatty acid metabolic process, oxidation-reduction process	NA	NA	NA	NA
Cytochrome b561 domain-containing protein 1 OS=Mus musculus GN=Cyb561d1 PE=2 SV=1	2102	TRUE	C56D1_MOUSE (+1)	26 kDa	NA	Mus musculus		0	0	0	0	0	0	0	0	0	0		0	0		0	0	0	0	0	0	0		0	0	#DIV/0!			NA	NA	NA	NA	NA	NA	NA	NA	NA	NA	NA	NA	NA	NA	NA
Cytochrome c oxidase subunit 5A, mitochondrial OS=Mus musculus GN=Cox5a PE=1 SV=2	1403	TRUE	COX5A_MOUSE	16 kDa	NA	Mus musculus		0	0	0	0	0	0	0	0	0	0		0	0		0	0	0.0001	0	0	0	0		0.0001	0	0			NA	NA	NA	mitochondrial electron transport, cytochrome c to oxygen	NA	hydrogen ion transmembrane transport	NA	NA	hydrogen ion transmembrane transport	NA	mitochondrial electron transport, cytochrome c to oxygen	NA	NA	NA	NA
Cytochrome c, testis-specific OS=Mus musculus GN=Cyct PE=1 SV=3	1592	TRUE	CYC2_MOUSE	12 kDa	NA	Mus musculus		0	0	0	0	0	0	0	0	0	0		0	0		0	0	0	0	0	0	0		0	0	#DIV/0!			NA	positive regulation of cysteine-type endopeptidase activity involved in apoptotic process, positive regulation of intrinsic apoptotic signaling pathway	NA	apoptotic process, hydrogen peroxide metabolic process, mitochondrial electron transport, cytochrome c to oxygen, mitochondrial electron transport, ubiquinol to cytochrome c	NA	NA	NA	NA	NA	NA	hydrogen peroxide metabolic process, mitochondrial electron transport, cytochrome c to oxygen, mitochondrial electron transport, ubiquinol to cytochrome c, oxidation-reduction process	NA	NA	NA	NA
Cytochrome P450 3A25 OS=Mus musculus GN=Cyp3a25 PE=1 SV=1	563	TRUE	CP3AP_MOUSE	58 kDa	NA	Mus musculus		0	0	0	0	0	0	0	0	0	0		0	0		0	0	0.0001	0	0	0	0		0.0001	0	0			NA	NA	NA	NA	NA	NA	NA	NA	NA	NA	oxidation-reduction process	NA	NA	NA	NA
Cytochrome P450 4V2 OS=Mus musculus GN=Cyp4v2 PE=1 SV=1	1529	TRUE	sp|Q9DBW0|CP4V2_MOUSE-DECOY	?	NA	Mus musculus		0	0	0	0	0	0	0	0	0	0		0	0		0	0	0	0	0	0	0		0	0	0			NA	NA	NA	NA	NA	NA	NA	NA	NA	NA	NA	NA	NA	NA	NA
Cytoplasmic dynein 1 heavy chain 1 OS=Mus musculus GN=Dync1h1 PE=1 SV=2	608	TRUE	DYHC1_MOUSE	532 kDa	TRUE	Mus musculus		0.0001	0	0.0001	0	0	0	0	0	0	0		0.0001	0		0	0	0	0	0	0	0		0	0	5.87654			NA	NA	NA	cilium movement, cytoplasmic mRNA processing body assembly, establishment of spindle localization, microtubule-based movement, stress granule assembly	NA	establishment of spindle localization, transport	NA	NA	establishment of spindle localization, transport	NA	NA	NA	NA	NA	NA
Cytoplasmic FMR1-interacting protein 2 OS=Mus musculus GN=Cyfip2 PE=1 SV=2	2121	TRUE	sp|Q5SQX6|CYFP2_MOUSE-DECOY	?	TRUE	Mus musculus		0	0	0	0	0	0	0	0	0	0		0	0		0	0	0	0	0	0	0		0	0	#DIV/0!			NA	NA	NA	NA	NA	NA	NA	NA	NA	NA	NA	NA	NA	NA	NA
Cytoskeleton-associated protein 2-like OS=Mus musculus GN=Ckap2l PE=1 SV=1	889	TRUE	CKP2L_MOUSE	83 kDa	NA	Mus musculus		0	0	0	0	0	0	0	0	0.0001	0		0	0		0	0	0	0	0	0	0		0	0	#DIV/0!			NA	NA	NA	NA	NA	NA	NA	NA	NA	NA	NA	NA	NA	NA	NA
Cytoskeleton-associated protein 4 OS=Mus musculus GN=Ckap4 PE=1 SV=2	945	TRUE	CKAP4_MOUSE	64 kDa	NA	Mus musculus		0	0	0	0	0	0	0	0	0	0		0.0001	0		0	0	0	0	0	0	0		0	0	#DIV/0!			NA	NA	NA	NA	NA	NA	NA	NA	NA	NA	NA	NA	NA	NA	NA
Cytosol aminopeptidase OS=Mus musculus GN=Lap3 PE=1 SV=3	284	TRUE	AMPL_MOUSE	56 kDa	NA	Mus musculus		0.0002	0	0.0001	0	0	0	0	0	0	0		0.0003	0		0	0	0.0002	0	0	0	0		0.0002	0	1.06123			NA	NA	NA	NA	NA	NA	NA	NA	NA	NA	protein metabolic process, proteolysis	NA	NA	NA	NA
dCTP pyrophosphatase 1 OS=Mus musculus GN=Dctpp1 PE=1 SV=1	1092	TRUE	DCTP1_MOUSE	19 kDa	NA	Mus musculus		0	0	0	0	0	0	0	0	0	0		0	0		0	0	0.0001	0	0	0	0		0.0001	0	0.489712			NA	NA	NA	nucleobase-containing small molecule interconversion, nucleoside triphosphate catabolic process, protein homotetramerization	NA	NA	NA	NA	NA	NA	nucleobase-containing small molecule interconversion, nucleoside triphosphate catabolic process	NA	NA	NA	NA
DDB1- and CUL4-associated factor 12-like protein 1 OS=Mus musculus GN=Dcaf12l1 PE=2 SV=1	2094	TRUE	DC121_MOUSE	54 kDa	NA	Mus musculus		0	0	0	0	0	0	0	0	0	0		0	0		0	0	0	0	0	0	0		0	0	#DIV/0!			NA	NA	NA	NA	NA	NA	NA	NA	NA	NA	NA	NA	NA	NA	NA
DDB1- and CUL4-associated factor 17 OS=Mus musculus GN=Dcaf17 PE=2 SV=1	759	TRUE	sp|Q3TUL7|DCA17_MOUSE-DECOY	?	NA	Mus musculus		0	0	0	0	0	0	0	0	0	0		0	0		0	0	0	0	0	0	0		0.0001	0	0			NA	NA	NA	NA	NA	NA	NA	NA	NA	NA	NA	NA	NA	NA	NA
Death-inducer obliterator 1 OS=Mus musculus GN=Dido1 PE=1 SV=4	1394	TRUE	DIDO1_MOUSE	247 kDa	NA	Mus musculus		0	0	0	0	0	0	0	0	0	0		0	0		0	0	0	0	0	0	0		0	0	#DIV/0!			NA	NA	NA	NA	NA	NA	NA	NA	NA	NA	NA	NA	NA	NA	NA
Dedicator of cytokinesis protein 7 OS=Mus musculus GN=Dock7 PE=1 SV=3	593	TRUE	DOCK7_MOUSE	241 kDa	NA	Mus musculus		0	0	0	0	0	0	0	0	0	0		0	0		0	0	0	0	0	0	0		0	0	0			NA	NA	NA	NA	NA	NA	NA	NA	NA	NA	NA	NA	NA	NA	NA
Dehydrogenase/reductase SDR family member 1 OS=Mus musculus GN=Dhrs1 PE=1 SV=1	1020	TRUE	DHRS1_MOUSE	34 kDa	NA	Mus musculus		0	0	0	0	0	0	0	0	0	0		0	0		0	0	0.0001	0	0	0	0		0.0001	0	0			NA	NA	NA	NA	NA	NA	NA	NA	NA	NA	oxidation-reduction process	NA	NA	NA	NA
Dehydrogenase/reductase SDR family member 4 OS=Mus musculus GN=Dhrs4 PE=1 SV=3	486	TRUE	DHRS4_MOUSE	30 kDa	NA	Mus musculus		0	0	0	0	0	0	0	0	0	0		0	0		0	0	0.0001	0	0	0	0		0.0001	0	0			NA	NA	NA	cellular ketone metabolic process, protein tetramerization, retinal metabolic process	NA	NA	NA	NA	NA	NA	alcohol metabolic process, cellular ketone metabolic process, oxidation-reduction process, retinal metabolic process, steroid metabolic process	NA	NA	NA	NA
Delta-1-pyrroline-5-carboxylate dehydrogenase, mitochondrial OS=Mus musculus GN=Aldh4a1 PE=1 SV=3	184	TRUE	AL4A1_MOUSE	62 kDa	NA	Mus musculus		0	0	0	0	0	0	0	0	0	0		0.0001	0		0	0	0.0005	0	0	0	0		0.0005	0.0001	0.172491			NA	NA	NA	glutamate biosynthetic process, proline biosynthetic process, proline catabolic process to glutamate	NA	NA	NA	NA	NA	NA	glutamate biosynthetic process, oxidation-reduction process, proline biosynthetic process, proline catabolic process to glutamate	NA	NA	NA	NA
Delta-1-pyrroline-5-carboxylate synthase OS=Mus musculus GN=Aldh18a1 PE=1 SV=2	84	TRUE	P5CS_MOUSE	87 kDa	NA	Mus musculus		0	0	0	0.0003	0.0003	0.0001	0	0.0002	0	0		0.0008	0.0001		0	0.0001	0.0013	0.0001	0.0002	0	0.0001		0.0019	0.0003	0.349582			NA	NA	NA	L-proline biosynthetic process, cellular amino acid biosynthetic process, citrulline biosynthetic process, glutamate metabolic process, ornithine biosynthetic process, phosphorylation	NA	NA	NA	NA	NA	NA	L-proline biosynthetic process, cellular amino acid biosynthetic process, citrulline biosynthetic process, glutamate metabolic process, ornithine biosynthetic process, oxidation-reduction process, phosphorylation	NA	NA	NA	NA
Deoxyribonuclease-1 OS=Mus musculus GN=Dnase1 PE=1 SV=2	1033	TRUE	DNAS1_MOUSE	32 kDa	NA	Mus musculus		0	0	0	0	0	0	0	0	0	0		0	0		0	0	0	0	0	0.0001	0		0.0001	0	0			NA	NA	NA	DNA catabolic process, apoptotic process, nucleic acid phosphodiester bond hydrolysis	NA	NA	NA	NA	NA	NA	DNA catabolic process, nucleic acid phosphodiester bond hydrolysis	NA	NA	NA	NA
Desmin OS=Mus musculus GN=Des PE=1 SV=3	1262	TRUE	sp|P31001|DESM_MOUSE-DECOY	?	NA	Mus musculus		0	0.0001	0.0001	0.0001	0	0.0001	0	0	0	0		0.0004	0		0.0002	0	0	0	0	0	0		0.0002	0	1.61173			NA	NA	NA	NA	NA	NA	NA	NA	NA	NA	NA	NA	NA	NA	NA
Desmin OS=Mus musculus GN=Des PE=1 SV=3	1.4	TRUE	DESM_MOUSE	53 kDa	TRUE	Mus musculus		0	0.0001	0.0001	0.0001	0	0.0001	0	0	0	0		0.0004	0		0.0002	0	0	0	0	0	0		0.0002	0	1.61173			NA	NA	NA	intermediate filament organization	muscle organ development	NA	NA	NA	NA	NA	NA	NA	muscle organ development	NA	NA
Desmin OS=Mus musculus GN=Des PE=1 SV=3	1262	TRUE	sp|P31001|DESM_MOUSE-DECOY	?	NA	Mus musculus		0	0	0	0	0	0	0	0	0	0		0	0		0	0	0	0	0	0	0		0	0	#DIV/0!			NA	NA	NA	NA	NA	NA	NA	NA	NA	NA	NA	NA	NA	NA	NA
Desmin OS=Mus musculus GN=Des PE=1 SV=3	1.4	TRUE	DESM_MOUSE	53 kDa	TRUE	Mus musculus		0	0	0	0	0	0	0	0	0	0		0	0		0	0	0	0	0	0	0		0	0	#DIV/0!			NA	NA	NA	intermediate filament organization	muscle organ development	NA	NA	NA	NA	NA	NA	NA	muscle organ development	NA	NA
Desmocollin-1 OS=Mus musculus GN=Dsc1 PE=1 SV=2	360	TRUE	DSC1_MOUSE	99 kDa	NA	Mus musculus		0	0	0	0	0	0	0	0	0	0		0.0002	0		0	0	0	0	0	0	0		0.0002	0	0.692263			homophilic cell adhesion via plasma membrane adhesion molecules	NA	NA	NA	NA	NA	NA	NA	NA	NA	NA	NA	NA	NA	NA
Desmoglein-1-alpha OS=Mus musculus GN=Dsg1a PE=2 SV=2	64.1	TRUE	DSG1A_MOUSE	115 kDa	TRUE	Mus musculus		0.0004	0.0003	0.0004	0.0004	0.0003	0.0003	0.0004	0.0002	0.0004	0.0002		0.0027	0.0003		0.0005	0.0004	0	0.0003	0.0003	0.0002	0.0003		0.002	0.0003	1.04222			NA	NA	NA	NA	NA	NA	NA	NA	NA	NA	NA	NA	NA	NA	NA
Desmoglein-1-beta OS=Mus musculus GN=Dsg1b PE=1 SV=1	64.2	TRUE	DSG1B_MOUSE	114 kDa	TRUE	Mus musculus		0.0004	0.0003	0.0004	0.0004	0.0003	0.0003	0.0004	0.0002	0.0004	0.0002		0.0027	0.0003		0.0005	0.0004	0.0001	0.0003	0.0003	0.0002	0.0003		0.0021	0.0003	0.978612			homophilic cell adhesion via plasma membrane adhesion molecules	NA	NA	NA	NA	NA	NA	NA	NA	NA	NA	NA	NA	NA	NA
Desmoglein-1-gamma OS=Mus musculus GN=Dsg1c PE=1 SV=1	64.3	TRUE	DSG1C_MOUSE	101 kDa	TRUE	unknown		0	0	0	0	0	0	0	0	0	0		0	0		0	0	0	0	0	0	0		0	0	#DIV/0!			NA	NA	NA	NA	NA	NA	NA	NA	NA	NA	NA	NA	NA	NA	NA
Desmoglein-3 OS=Mus musculus GN=Dsg3 PE=2 SV=1	2154	TRUE	DSG3_MOUSE	108 kDa	NA	Mus musculus		0	0	0	0	0	0	0	0	0	0		0	0		0	0	0	0	0	0	0		0	0	#DIV/0!			NA	NA	NA	NA	NA	NA	NA	NA	NA	NA	NA	NA	NA	NA	NA
Desmoglein-4 OS=Mus musculus GN=Dsg4 PE=1 SV=1	458	TRUE	DSG4_MOUSE	114 kDa	TRUE	Mus musculus		0	0	0	0	0	0	0	0	0	0		0.0001	0		0	0	0	0	0	0	0		0.0001	0	1.13357			homophilic cell adhesion via plasma membrane adhesion molecules, single organismal cell-cell adhesion	BMP signaling pathway	NA	BMP signaling pathway, keratinocyte differentiation	hair follicle development, keratinocyte differentiation	NA	NA	NA	NA	NA	NA	NA	hair follicle development, keratinocyte differentiation	NA	NA
Desmoplakin OS=Mus musculus GN=Dsp PE=1 SV=1	10	TRUE	DESP_MOUSE	333 kDa	NA	Mus musculus		0.0044	0.0023	0.0039	0.0016	0.0014	0.0024	0.0034	0.0009	0.004	0.0008		0.0211	0.0023		0.0034	0.0025	0.0016	0.0019	0.0028	0.0014	0.0019		0.0155	0.0022	1.05828			bundle of His cell-Purkinje myocyte adhesion involved in cell communication	bundle of His cell-Purkinje myocyte adhesion involved in cell communication, regulation of heart rate by cardiac conduction, regulation of ventricular cardiac muscle cell action potential	NA	adherens junction organization, bundle of His cell-Purkinje myocyte adhesion involved in cell communication, desmosome organization, intermediate filament organization, keratinocyte differentiation, peptide cross-linking	keratinocyte differentiation, skin development, ventricular compact myocardium morphogenesis	NA	NA	NA	protein localization to adherens junction	NA	peptide cross-linking	NA	bundle of His cell-Purkinje myocyte adhesion involved in cell communication, keratinocyte differentiation, regulation of heart rate by cardiac conduction, ventricular compact myocardium morphogenesis	NA	NA
Deuterosome protein 1 OS=Mus musculus GN=Ccdc67 PE=1 SV=3	1097	TRUE	DEUP1_MOUSE	70 kDa	NA	Mus musculus		0	0	0	0	0	0	0	0	0	0		0	0		0	0	0	0	0	0	0		0	0	1.35391			NA	NA	NA	cell projection organization, centriole replication, de novo centriole assembly involved in multi-ciliated epithelial cell differentiation, multi-ciliated epithelial cell differentiation	de novo centriole assembly involved in multi-ciliated epithelial cell differentiation	NA	NA	NA	NA	NA	NA	NA	NA	NA	NA
Diacylglycerol kinase beta OS=Mus musculus GN=Dgkb PE=1 SV=2	1854	TRUE	DGKB_MOUSE	90 kDa	NA	Mus musculus		0	0	0	0	0	0	0	0	0	0		0	0		0	0	0	0	0	0	0		0	0	#DIV/0!			NA	intracellular signal transduction, protein kinase C-activating G-protein coupled receptor signaling pathway	NA	glycerolipid metabolic process, intracellular signal transduction, lipid phosphorylation, protein kinase C-activating G-protein coupled receptor signaling pathway	NA	NA	NA	NA	NA	NA	glycerolipid metabolic process, lipid phosphorylation, phosphorylation	NA	NA	NA	NA
Dickkopf-related protein 3 OS=Mus musculus GN=Dkk3 PE=2 SV=1	1519	TRUE	DKK3_MOUSE	38 kDa	NA	Mus musculus		0	0	0	0	0	0	0	0	0	0		0	0		0	0	0	0	0	0	0		0	0	0.777778			NA	NA	NA	NA	NA	NA	NA	NA	NA	NA	NA	NA	NA	NA	NA
Dihydrolipoyllysine-residue acetyltransferase component of pyruvate dehydrogenase complex, mitochondrial OS=Mus musculus GN=Dlat PE=1 SV=2	678	TRUE	ODP2_MOUSE	68 kDa	NA	Mus musculus		0	0	0	0	0	0	0	0	0	0		0	0		0	0	0.0001	0	0	0	0		0.0001	0	0			NA	NA	NA	NA	NA	NA	NA	NA	NA	NA	NA	NA	NA	NA	NA
Dihydrolipoyllysine-residue succinyltransferase component of 2-oxoglutarate dehydrogenase complex, mitochondrial OS=Mus musculus GN=Dlst PE=1 SV=1	2009	TRUE	ODO2_MOUSE	49 kDa	NA	Mus musculus		0	0	0	0	0	0	0	0	0	0		0	0		0	0	0	0	0	0	0		0	0	#DIV/0!			NA	NA	NA	NA	NA	NA	NA	NA	NA	NA	NA	NA	NA	NA	NA
Dihydropyrimidinase-related protein 1 OS=Mus musculus GN=Crmp1 PE=1 SV=1	839.3	TRUE	DPYL1_MOUSE	62 kDa	TRUE	Mus musculus		0	0	0	0	0	0	0	0	0	0		0	0		0	0	0	0	0	0	0		0	0	#DIV/0!			NA	NA	NA	NA	NA	NA	NA	NA	NA	NA	NA	NA	NA	NA	NA
Dihydropyrimidinase-related protein 2 OS=Mus musculus GN=Dpysl2 PE=1 SV=2	839.2	TRUE	DPYL2_MOUSE	62 kDa	TRUE	Mus musculus		0	0	0	0	0	0	0	0	0	0		0	0		0	0	0	0	0	0	0		0	0	#DIV/0!			NA	positive regulation of glutamate secretion, regulation of axon extension, regulation of neuron differentiation, regulation of neuron projection development	NA	axon guidance, cell differentiation, cytoskeleton organization, regulation of axon extension, regulation of neuron projection development	axon guidance, brain development, multicellular organism development, nervous system development, olfactory bulb development, regulation of axon extension, spinal cord development	endocytosis, synaptic vesicle transport	NA	NA	endocytosis, synaptic vesicle transport	axon guidance	NA	NA	axon guidance, olfactory bulb development, regulation of axon extension, spinal cord development	NA	NA
Dihydropyrimidinase-related protein 3 OS=Mus musculus GN=Dpysl3 PE=1 SV=1	839.1	TRUE	DPYL3_MOUSE	62 kDa	TRUE	Mus musculus		0	0	0	0	0	0	0	0	0	0		0	0		0	0	0	0	0	0	0		0	0	#DIV/0!			NA	NA	NA	NA	NA	NA	NA	NA	NA	NA	NA	NA	NA	NA	NA
Dimethyladenosine transferase 1, mitochondrial OS=Mus musculus GN=Tfb1m PE=1 SV=1	1172	TRUE	TFB1M_MOUSE	39 kDa	NA	Mus musculus		0	0	0	0	0	0	0	0	0	0		0	0		0	0	0.0001	0	0	0	0		0.0001	0	0			NA	NA	NA	NA	NA	NA	NA	NA	NA	NA	NA	NA	NA	NA	NA
Dipeptidyl aminopeptidase-like protein 6 OS=Mus musculus GN=Dpp6 PE=1 SV=1	1740	TRUE	sp|Q9Z218|DPP6_MOUSE-DECOY	?	NA	Mus musculus		0	0	0	0	0	0	0	0	0	0		0	0		0	0	0	0	0	0	0		0	0	#DIV/0!			NA	NA	NA	NA	NA	NA	NA	NA	NA	NA	NA	NA	NA	NA	NA
DIS3-like exonuclease 1 OS=Mus musculus GN=Dis3l PE=1 SV=2	963	TRUE	DI3L1_MOUSE	120 kDa	NA	Mus musculus		0	0	0	0	0	0	0	0	0	0		0	0		0	0	0	0	0	0	0		0	0	1.55556			NA	NA	NA	NA	NA	NA	NA	NA	NA	NA	NA	NA	NA	NA	NA
Disabled homolog 2-interacting protein OS=Mus musculus GN=Dab2ip PE=1 SV=1	835	TRUE	DAB2P_MOUSE	132 kDa	NA	Mus musculus		0.0001	0	0	0	0	0	0	0	0	0		0.0001	0		0	0	0	0	0	0	0		0	0	#DIV/0!			NA	NA	NA	NA	NA	NA	NA	NA	NA	NA	NA	NA	NA	NA	NA
DNA (cytosine-5)-methyltransferase 1 OS=Mus musculus GN=Dnmt1 PE=1 SV=5	1481	TRUE	DNMT1_MOUSE	183 kDa	NA	Mus musculus		0	0	0	0	0	0	0	0	0	0		0	0		0	0	0	0	0	0	0		0	0	#DIV/0!			NA	NA	NA	NA	NA	NA	NA	NA	NA	NA	NA	NA	NA	NA	NA
DNA (cytosine-5)-methyltransferase 3A OS=Mus musculus GN=Dnmt3a PE=1 SV=2	1040	TRUE	DNM3A_MOUSE	102 kDa	NA	Mus musculus		0	0	0	0	0	0	0	0	0	0		0	0		0	0	0	0	0	0	0		0	0	0.8			NA	NA	NA	NA	NA	NA	NA	NA	NA	NA	NA	NA	NA	NA	NA
DNA ligase 3 OS=Mus musculus GN=Lig3 PE=1 SV=2	1544	TRUE	sp|P97386|DNLI3_MOUSE-DECOY	?	NA	Mus musculus		0	0	0	0	0	0	0	0	0	0		0.0001	0		0	0	0	0	0	0	0		0	0	#DIV/0!			NA	NA	NA	NA	NA	NA	NA	NA	NA	NA	NA	NA	NA	NA	NA
DNA mismatch repair protein Msh2 OS=Mus musculus GN=Msh2 PE=1 SV=1	1273	TRUE	MSH2_MOUSE	104 kDa	NA	Mus musculus		0	0	0	0	0	0	0	0	0	0		0	0		0	0	0	0	0	0	0		0	0	#DIV/0!			NA	NA	NA	NA	NA	NA	NA	NA	NA	NA	NA	NA	NA	NA	NA
DNA mismatch repair protein Msh6 OS=Mus musculus GN=Msh6 PE=1 SV=3	1420	TRUE	MSH6_MOUSE	151 kDa	NA	Mus musculus		0	0	0	0	0	0	0	0	0	0		0	0		0	0	0	0	0	0	0		0	0	#DIV/0!			NA	NA	NA	NA	NA	NA	NA	NA	NA	NA	NA	NA	NA	NA	NA
DNA polymerase alpha catalytic subunit OS=Mus musculus GN=Pola1 PE=1 SV=2	1987	TRUE	sp|P33609|DPOLA_MOUSE-DECOY	?	NA	Mus musculus		0	0	0	0	0	0	0	0	0	0		0	0		0	0	0	0	0	0	0		0	0	#DIV/0!			NA	NA	NA	NA	NA	NA	NA	NA	NA	NA	NA	NA	NA	NA	NA
DNA polymerase theta OS=Mus musculus GN=Polq PE=1 SV=2	803	TRUE	DPOLQ_MOUSE	281 kDa	NA	Mus musculus		0	0	0	0	0	0	0	0	0	0		0.0001	0		0	0	0	0	0	0	0		0	0	1.44753			NA	NA	NA	NA	NA	NA	NA	NA	NA	NA	NA	NA	NA	NA	NA
DNA repair protein REV1 OS=Mus musculus GN=Rev1 PE=1 SV=1	524	TRUE	sp|Q920Q2|REV1_MOUSE-DECOY	?	NA	Mus musculus		0.0001	0	0	0	0	0	0	0	0	0		0.0001	0		0	0	0	0	0	0	0		0	0	#DIV/0!			NA	NA	NA	NA	NA	NA	NA	NA	NA	NA	NA	NA	NA	NA	NA
DNA repair protein REV1 OS=Mus musculus GN=Rev1 PE=1 SV=1	524	TRUE	sp|Q920Q2|REV1_MOUSE-DECOY	?	NA	Mus musculus		0	0	0	0	0	0	0	0	0	0		0	0		0	0	0.0001	0	0	0	0		0.0002	0	0.0641466			NA	NA	NA	NA	NA	NA	NA	NA	NA	NA	NA	NA	NA	NA	NA
DNA replication licensing factor MCM3 OS=Mus musculus GN=Mcm3 PE=1 SV=2	1522	TRUE	MCM3_MOUSE	92 kDa	NA	Mus musculus		0	0	0	0	0	0	0	0	0	0		0	0		0	0	0	0	0	0	0		0	0	#DIV/0!			NA	NA	NA	NA	NA	NA	NA	NA	NA	NA	NA	NA	NA	NA	NA
DNA replication licensing factor MCM7 OS=Mus musculus GN=Mcm7 PE=1 SV=1	1684	TRUE	sp|Q61881|MCM7_MOUSE-DECOY	?	NA	Mus musculus		0	0	0	0	0	0	0	0	0	0		0	0		0	0	0	0	0	0	0		0	0	0			NA	NA	NA	NA	NA	NA	NA	NA	NA	NA	NA	NA	NA	NA	NA
DNA topoisomerase 2-beta OS=Mus musculus GN=Top2b PE=1 SV=2	509	TRUE	TOP2B_MOUSE	182 kDa	TRUE	Mus musculus		0	0	0	0	0	0.0001	0	0	0	0		0.0002	0		0	0	0	0	0	0	0		0	0	3.51111			NA	NA	NA	NA	NA	NA	NA	NA	NA	NA	NA	NA	NA	NA	NA
DNA-3-methyladenine glycosylase OS=Mus musculus GN=Mpg PE=2 SV=3	1927	TRUE	sp|Q04841|3MG_MOUSE-DECOY	?	NA	Mus musculus		0	0	0	0	0	0	0	0	0	0		0	0		0	0	0	0	0	0	0		0	0	#DIV/0!			NA	NA	NA	NA	NA	NA	NA	NA	NA	NA	NA	NA	NA	NA	NA
DNA-directed RNA polymerase III subunit RPC5 OS=Mus musculus GN=Polr3e PE=1 SV=2	1956	TRUE	sp|Q9CZT4|RPC5_MOUSE-DECOY	?	NA	Mus musculus		0	0	0	0	0	0	0	0	0	0		0	0		0	0	0	0	0	0	0		0	0	#DIV/0!			NA	NA	NA	NA	NA	NA	NA	NA	NA	NA	NA	NA	NA	NA	NA
DNA-directed RNA polymerase III subunit RPC5 OS=Mus musculus GN=Polr3e PE=1 SV=2	1956	TRUE	sp|Q9CZT4|RPC5_MOUSE-DECOY	?	NA	Mus musculus		0	0	0	0	0	0	0	0	0	0		0	0		0	0	0	0	0	0	0		0	0	0			NA	NA	NA	NA	NA	NA	NA	NA	NA	NA	NA	NA	NA	NA	NA
DnaJ homolog subfamily C member 28 OS=Mus musculus GN=Dnajc28 PE=1 SV=2	1189	TRUE	sp|Q8VCE1|DJC28_MOUSE-DECOY	?	NA	Mus musculus		0	0	0	0	0	0	0	0	0	0		0	0		0.0001	0	0	0	0	0	0		0.0001	0	0			NA	NA	NA	NA	NA	NA	NA	NA	NA	NA	NA	NA	NA	NA	NA
Docking protein 6 OS=Mus musculus GN=Dok6 PE=2 SV=1	1136	TRUE	DOK6_MOUSE	38 kDa	NA	Mus musculus		0	0	0	0	0	0	0	0	0	0		0	0		0	0	0	0	0	0	0		0	0	#DIV/0!			NA	NA	NA	NA	NA	NA	NA	NA	NA	NA	NA	NA	NA	NA	NA
Doublecortin domain-containing protein 2 OS=Mus musculus GN=Dcdc2 PE=1 SV=2	1535	TRUE	sp|Q5DU00|DCDC2_MOUSE-DECOY	?	NA	Mus musculus		0	0	0	0	0	0	0	0	0	0		0	0		0	0	0	0	0	0	0		0	0	#DIV/0!			NA	NA	NA	NA	NA	NA	NA	NA	NA	NA	NA	NA	NA	NA	NA
Down syndrome cell adhesion molecule homolog OS=Mus musculus GN=Dscam PE=1 SV=1	389	TRUE	DSCAM_MOUSE	222 kDa	NA	Mus musculus		0	0	0	0	0	0	0.0001	0	0.0001	0		0.0001	0		0	0	0	0.0001	0	0	0		0.0001	0	1.09708			homophilic cell adhesion via plasma membrane adhesion molecules	negative regulation of cell adhesion, positive regulation of axon extension involved in axon guidance, positive regulation of phosphorylation	NA	camera-type eye photoreceptor cell differentiation, dendrite morphogenesis, dendrite self-avoidance, positive regulation of axon extension involved in axon guidance, synapse assembly	camera-type eye photoreceptor cell differentiation, dendrite morphogenesis, dendrite self-avoidance, nervous system development, positive regulation of axon extension involved in axon guidance, post-embryonic retina morphogenesis in camera-type eye, retina layer formation, synapse assembly	NA	NA	NA	NA	NA	NA	NA	camera-type eye photoreceptor cell differentiation, dendrite morphogenesis, dendrite self-avoidance, nervous system development, positive regulation of axon extension involved in axon guidance, post-embryonic retina morphogenesis in camera-type eye, retina layer formation, synapse assembly	NA	NA
Drebrin OS=Mus musculus GN=Dbn1 PE=1 SV=4	423	TRUE	DREB_MOUSE	77 kDa	NA	Mus musculus		0	0	0	0	0	0	0	0	0	0		0	0		0.0002	0	0	0	0	0	0		0.0002	0	0			NA	NA	NA	NA	NA	NA	NA	NA	NA	NA	NA	NA	NA	NA	NA
DTW domain-containing protein 2 OS=Mus musculus GN=Dtwd2 PE=2 SV=1	2007	TRUE	DTWD2_MOUSE	33 kDa	NA	Mus musculus		0	0	0	0	0	0	0	0	0	0		0	0		0	0	0	0	0	0	0		0	0	#DIV/0!			NA	positive regulation of protein targeting to mitochondrion	NA	NA	NA	NA	NA	NA	NA	NA	NA	NA	NA	NA	NA
Dual specificity mitogen-activated protein kinase kinase 6 OS=Mus musculus GN=Map2k6 PE=1 SV=1	1850	TRUE	sp|P70236|MP2K6_MOUSE-DECOY	?	NA	Mus musculus		0	0	0	0	0	0	0	0	0	0		0	0		0	0	0	0	0	0	0		0	0	#DIV/0!			NA	NA	NA	NA	NA	NA	NA	NA	NA	NA	NA	NA	NA	NA	NA
Dual specificity protein kinase TTK OS=Mus musculus GN=Ttk PE=1 SV=1	1454	TRUE	TTK_MOUSE	96 kDa	NA	Mus musculus		0	0	0	0	0	0	0	0	0	0		0	0		0	0	0	0	0	0	0		0	0	#DIV/0!			NA	meiotic spindle assembly checkpoint, mitotic cell cycle checkpoint	NA	chromosome separation, female meiosis chromosome segregation, meiotic spindle assembly checkpoint, mitotic cell cycle checkpoint, peptidyl-serine phosphorylation, peptidyl-threonine phosphorylation, peptidyl-tyrosine phosphorylation, phosphorylation, protein autophosphorylation	NA	NA	NA	NA	protein localization to chromosome, protein localization to kinetochore, protein localization to meiotic spindle midzone	NA	peptidyl-serine phosphorylation, peptidyl-threonine phosphorylation, peptidyl-tyrosine phosphorylation, phosphorylation, protein autophosphorylation	NA	NA	NA	female meiosis chromosome segregation, meiotic spindle assembly checkpoint
Dual specificity protein phosphatase 13 isoform A OS=Mus musculus GN=Dusp13 PE=2 SV=1	500	TRUE	sp|Q6B8I0|DS13A_MOUSE-DECOY	?	NA	Mus musculus		0.0001	0	0.0001	0	0	0	0	0	0	0		0.0002	0		0	0	0	0	0	0	0		0	0	4.83951			NA	NA	NA	NA	NA	NA	NA	NA	NA	NA	NA	NA	NA	NA	NA
Dynein heavy chain 3, axonemal OS=Mus musculus GN=Dnah3 PE=1 SV=2	713	TRUE	DYH3_MOUSE	468 kDa	TRUE	Mus musculus		0	0	0	0	0	0	0	0	0	0		0	0		0	0	0	0	0	0	0		0	0	#DIV/0!			NA	NA	NA	microtubule-based movement	NA	NA	NA	NA	NA	NA	NA	NA	NA	NA	NA
Dynein light chain 1, cytoplasmic OS=Mus musculus GN=Dynll1 PE=1 SV=1	787	TRUE	DYL1_MOUSE	10 kDa	NA	Mus musculus		0	0	0	0	0	0	0	0	0	0		0.0001	0		0	0	0	0	0	0	0		0	0	1.51111			NA	negative regulation of catalytic activity, negative regulation of nitric oxide biosynthetic process, negative regulation of phosphorylation, positive regulation of non-motile cilium assembly, regulation of catalytic activity, regulation of transcription, DNA-templated	NA	apoptotic process, intraciliary retrograde transport, microtubule-based process, motile cilium assembly, transcription, DNA-templated	NA	intraciliary retrograde transport, transport	NA	NA	intraciliary retrograde transport, transport	NA	transcription, DNA-templated	NA	NA	NA	NA
Dynein regulatory complex protein 1 OS=Mus musculus GN=Drc1 PE=1 SV=1	1646	TRUE	DRC1_MOUSE	89 kDa	NA	Mus musculus		0	0	0	0	0	0	0	0	0	0		0	0		0	0	0	0	0	0	0		0	0	#DIV/0!			NA	NA	NA	axonemal dynein complex assembly, bacterial-type flagellum-dependent cell motility, cilium-dependent cell motility	determination of left/right symmetry, heart development	NA	NA	NA	bacterial-type flagellum-dependent cell motility, cilium-dependent cell motility	bacterial-type flagellum-dependent cell motility, cilium-dependent cell motility	NA	NA	determination of left/right symmetry, heart development	NA	NA
Dynein regulatory complex subunit 3 OS=Mus musculus GN=Drc3 PE=1 SV=1	588	TRUE	DRC3_MOUSE	61 kDa	NA	Mus musculus		0	0	0	0	0	0	0	0	0	0		0	0		0	0	0	0	0	0	0		0	0	#DIV/0!			NA	NA	NA	NA	NA	NA	NA	NA	NA	NA	NA	NA	NA	NA	NA
Dyslexia-associated protein KIAA0319 homolog OS=Mus musculus GN=Kiaa0319 PE=1 SV=1	664	TRUE	sp|Q5SZV5|K0319_MOUSE-DECOY	?	NA	Mus musculus		0.0001	0	0	0	0	0	0	0	0	0		0.0001	0		0	0	0	0	0	0	0		0	0	3.05128			NA	NA	NA	NA	NA	NA	NA	NA	NA	NA	NA	NA	NA	NA	NA
Dystonin OS=Mus musculus GN=Dst PE=1 SV=2	792	TRUE	DYST_MOUSE	834 kDa	NA	Mus musculus		0	0	0	0	0	0	0	0	0	0		0	0		0	0	0	0	0	0	0		0	0	#DIV/0!			NA	NA	NA	NA	NA	NA	NA	NA	NA	NA	NA	NA	NA	NA	NA
Dystrobrevin beta OS=Mus musculus GN=Dtnb PE=1 SV=3	1786	TRUE	DTNB_MOUSE	74 kDa	NA	Mus musculus		0	0	0	0	0	0	0	0	0	0		0	0		0	0	0	0	0	0	0		0	0	#DIV/0!			NA	NA	NA	NA	NA	NA	NA	NA	NA	NA	NA	NA	NA	NA	NA
E3 ubiquitin-protein ligase HUWE1 OS=Mus musculus GN=Huwe1 PE=1 SV=5	388	TRUE	sp|Q7TMY8|HUWE1_MOUSE-DECOY	?	NA	Mus musculus		0	0	0	0	0	0	0	0	0	0		0.0001	0		0.0001	0	0	0	0	0	0		0.0001	0	0.920188			NA	NA	NA	NA	NA	NA	NA	NA	NA	NA	NA	NA	NA	NA	NA
E3 ubiquitin-protein ligase listerin OS=Mus musculus GN=Ltn1 PE=1 SV=3	883	TRUE	LTN1_MOUSE	199 kDa	NA	Mus musculus		0	0	0	0	0	0	0	0	0	0		0	0		0	0	0	0	0	0	0		0	0	#DIV/0!			NA	NA	NA	protein autoubiquitination, protein ubiquitination	NA	NA	NA	NA	NA	NA	protein autoubiquitination, protein ubiquitination	NA	NA	NA	NA
E3 ubiquitin-protein ligase MARCH11 OS=Mus musculus GN=March11 PE=2 SV=2	983	TRUE	sp|Q8CBH7|MARHB_MOUSE-DECOY	?	NA	Mus musculus		0	0	0	0	0	0	0	0	0	0		0.0001	0		0	0	0	0	0	0	0		0	0	1.42146			NA	NA	NA	NA	NA	NA	NA	NA	NA	NA	NA	NA	NA	NA	NA
E3 ubiquitin-protein ligase MARCH11 OS=Mus musculus GN=March11 PE=2 SV=2	434	TRUE	MARHB_MOUSE	44 kDa	NA	Mus musculus		0	0	0	0	0	0	0	0	0	0		0.0001	0		0	0	0	0	0	0	0		0	0	1.42146			NA	NA	NA	protein ubiquitination	NA	NA	NA	NA	NA	NA	protein ubiquitination	NA	NA	NA	NA
E3 ubiquitin-protein ligase MARCH11 OS=Mus musculus GN=March11 PE=2 SV=2	983	TRUE	sp|Q8CBH7|MARHB_MOUSE-DECOY	?	NA	Mus musculus		0	0	0	0	0	0	0	0	0	0		0.0002	0		0	0	0	0	0	0	0		0	0	6.69753			NA	NA	NA	NA	NA	NA	NA	NA	NA	NA	NA	NA	NA	NA	NA
E3 ubiquitin-protein ligase MARCH11 OS=Mus musculus GN=March11 PE=2 SV=2	434	TRUE	MARHB_MOUSE	44 kDa	NA	Mus musculus		0	0	0	0	0	0	0	0	0	0		0.0002	0		0	0	0	0	0	0	0		0	0	6.69753			NA	NA	NA	protein ubiquitination	NA	NA	NA	NA	NA	NA	protein ubiquitination	NA	NA	NA	NA
E3 ubiquitin-protein ligase Midline-1 OS=Mus musculus GN=Mid1 PE=1 SV=2	1728	TRUE	sp|O70583|TRI18_MOUSE-DECOY	?	NA	Mus musculus		0	0	0	0	0	0	0	0	0	0		0	0		0	0	0	0	0	0	0		0	0	0			NA	NA	NA	NA	NA	NA	NA	NA	NA	NA	NA	NA	NA	NA	NA
E3 ubiquitin-protein ligase RNF139 OS=Mus musculus GN=Rnf139 PE=1 SV=1	1430	TRUE	RN139_MOUSE	76 kDa	NA	Mus musculus		0	0	0	0	0	0	0	0	0	0		0	0		0	0	0	0	0	0	0		0	0	#DIV/0!			NA	negative regulation of cell proliferation, negative regulation of translation, positive regulation of protein ubiquitination involved in ubiquitin-dependent protein catabolic process, protein destabilization, regulation of ER to Golgi vesicle-mediated transport, regulation of protein processing	NA	ERAD pathway, proteasome-mediated ubiquitin-dependent protein catabolic process, protein polyubiquitination, protein ubiquitination involved in ubiquitin-dependent protein catabolic process	NA	NA	NA	NA	NA	NA	ERAD pathway, proteasome-mediated ubiquitin-dependent protein catabolic process, protein polyubiquitination, protein ubiquitination involved in ubiquitin-dependent protein catabolic process	NA	NA	NA	NA
E3 ubiquitin-protein ligase RNF170 OS=Mus musculus GN=Rnf170 PE=1 SV=1	1106	TRUE	sp|Q8CBG9|RN170_MOUSE-DECOY	?	NA	Mus musculus		0	0	0	0	0	0	0	0	0	0		0	0		0	0	0	0	0	0	0		0	0	#DIV/0!			NA	NA	NA	NA	NA	NA	NA	NA	NA	NA	NA	NA	NA	NA	NA
E3 ubiquitin-protein ligase RNF34 OS=Mus musculus GN=Rnf34 PE=1 SV=1	1450	TRUE	sp|Q99KR6|RNF34_MOUSE-DECOY	?	NA	Mus musculus		0	0	0	0	0	0	0	0	0	0		0	0		0	0	0	0	0	0	0		0	0	0			NA	NA	NA	NA	NA	NA	NA	NA	NA	NA	NA	NA	NA	NA	NA
E3 ubiquitin-protein ligase SH3RF1 OS=Mus musculus GN=Sh3rf1 PE=1 SV=2	1140	TRUE	SH3R1_MOUSE	93 kDa	NA	Mus musculus		0	0	0	0	0	0	0	0	0	0		0	0		0	0	0	0	0	0	0		0	0	#DIV/0!			NA	negative regulation of apoptotic process, negative regulation of cysteine-type endopeptidase activity involved in apoptotic process, negative regulation of extrinsic apoptotic signaling pathway, regulation of JNK cascade	NA	apoptotic process, protein ubiquitination	NA	NA	NA	NA	NA	NA	protein ubiquitination	NA	NA	NA	NA
E3 ubiquitin-protein ligase TRIM31 OS=Mus musculus GN=Trim31 PE=1 SV=1	1238	TRUE	TRI31_MOUSE	57 kDa	NA	Mus musculus		0	0	0	0	0	0	0	0	0	0		0	0		0	0	0	0	0	0	0		0	0	#DIV/0!			NA	NA	NA	NA	NA	NA	NA	NA	NA	NA	NA	NA	NA	NA	NA
E3 ubiquitin-protein ligase UBR3 OS=Mus musculus GN=Ubr3 PE=1 SV=3	1888	TRUE	UBR3_MOUSE	213 kDa	NA	Mus musculus		0	0	0	0	0	0	0	0	0	0		0	0		0	0	0	0	0	0	0		0	0	#DIV/0!			NA	NA	NA	protein ubiquitination, ubiquitin-dependent protein catabolic process, ubiquitin-dependent protein catabolic process via the N-end rule pathway	in utero embryonic development	NA	NA	NA	NA	NA	protein ubiquitination, ubiquitin-dependent protein catabolic process, ubiquitin-dependent protein catabolic process via the N-end rule pathway	suckling behavior	embryo development, in utero embryonic development, sensory perception of smell	NA	NA
E3 ubiquitin-protein ligase ZNRF3 OS=Mus musculus GN=Znrf3 PE=1 SV=1	1281	TRUE	ZNRF3_MOUSE	99 kDa	NA	Mus musculus		0	0	0	0	0	0	0	0	0	0		0	0		0	0	0	0	0	0	0		0	0	#DIV/0!			NA	NA	NA	NA	NA	NA	NA	NA	NA	NA	NA	NA	NA	NA	NA
E3 UFM1-protein ligase 1 OS=Mus musculus GN=Ufl1 PE=1 SV=2	1119	TRUE	sp|Q8CCJ3|UFL1_MOUSE-DECOY	?	NA	Mus musculus		0	0	0	0	0	0	0	0	0	0		0	0		0	0	0	0	0	0	0		0	0	#DIV/0!			NA	NA	NA	NA	NA	NA	NA	NA	NA	NA	NA	NA	NA	NA	NA
EH domain-containing protein 1 OS=Mus musculus GN=Ehd1 PE=1 SV=1	1297	TRUE	EHD1_MOUSE	61 kDa	NA	Mus musculus		0	0	0	0	0	0	0	0	0	0		0	0		0	0	0	0	0	0	0		0	0	#DIV/0!			cell-cell adhesion	cholesterol homeostasis, low-density lipoprotein particle clearance, positive regulation of cholesterol storage, positive regulation of endocytic recycling, positive regulation of myoblast fusion	NA	cell projection organization, cellular response to nerve growth factor stimulus, cilium assembly, neuron projection development, protein homooligomerization	neuron projection development	endocytic recycling, endocytosis, endosomal transport, intracellular protein transport, protein transport	NA	NA	endocytic recycling, endocytosis, endosomal transport, intracellular protein transport, protein localization to cilium, protein transport	NA	NA	NA	low-density lipoprotein particle clearance, neuron projection development	NA	NA
Electron transfer flavoprotein subunit alpha, mitochondrial OS=Mus musculus GN=Etfa PE=1 SV=2	80	TRUE	ETFA_MOUSE	35 kDa	NA	Mus musculus		0	0.0003	0	0.0003	0.0002	0.0002	0	0.0003	0	0		0.0014	0.0002		0	0.0003	0.001	0.0003	0.0001	0	0.0003		0.0019	0.0003	0.544965			NA	lipid homeostasis	NA	fatty acid beta-oxidation using acyl-CoA dehydrogenase	NA	NA	NA	NA	NA	NA	fatty acid beta-oxidation using acyl-CoA dehydrogenase, oxidation-reduction process	NA	NA	NA	NA
Electron transfer flavoprotein subunit beta OS=Mus musculus GN=Etfb PE=1 SV=3	96	TRUE	ETFB_MOUSE	28 kDa	NA	Mus musculus		0	0.0001	0	0.0002	0.0003	0.0002	0	0.0003	0	0		0.001	0.0001		0	0.0002	0.0007	0.0002	0	0	0.0002		0.0013	0.0002	0.600666			NA	NA	NA	NA	NA	NA	NA	NA	NA	NA	NA	NA	NA	NA	NA
Electron transfer flavoprotein-ubiquinone oxidoreductase, mitochondrial OS=Mus musculus GN=Etfdh PE=1 SV=1	602	TRUE	ETFD_MOUSE	68 kDa	NA	Mus musculus		0	0	0	0	0	0	0	0	0	0		0	0		0	0	0.0001	0	0	0	0		0.0001	0	0			NA	NA	NA	electron transport chain, fatty acid beta-oxidation using acyl-CoA dehydrogenase, respiratory electron transport chain	NA	NA	NA	NA	NA	NA	fatty acid beta-oxidation using acyl-CoA dehydrogenase, oxidation-reduction process, respiratory electron transport chain	NA	NA	NA	NA
Elongation factor 1-alpha 1 OS=Mus musculus GN=Eef1a1 PE=1 SV=3	66.1	TRUE	EF1A1_MOUSE	50 kDa	TRUE	Mus musculus		0.0009	0.0001	0.0007	0.0003	0.0006	0.0002	0.0003	0.0002	0.0003	0		0.0032	0.0004		0.0002	0.0002	0.0004	0.0002	0.0002	0.0001	0.0003		0.0016	0.0002	1.61439			NA	NA	NA	cellular response to epidermal growth factor stimulus, translation, translational elongation	NA	NA	NA	NA	NA	NA	translation, translational elongation	NA	NA	NA	NA
Elongation factor 1-alpha 2 OS=Mus musculus GN=Eef1a2 PE=1 SV=1	66.2	TRUE	EF1A2_MOUSE	50 kDa	TRUE	Mus musculus		0	0	0.0004	0	0	0.0001	0	0	0	0		0.0005	0.0001		0	0	0	0	0	0	0		0	0	#DIV/0!			NA	NA	NA	NA	NA	NA	NA	NA	NA	NA	NA	NA	NA	NA	NA
Elongation factor 1-delta OS=Mus musculus GN=Eef1d PE=1 SV=3	1587	TRUE	EF1D_MOUSE	31 kDa	NA	Mus musculus		0	0	0	0	0	0	0	0	0	0		0	0		0	0	0	0	0	0	0		0	0	0.734568			NA	NA	NA	NA	NA	NA	NA	NA	NA	NA	NA	NA	NA	NA	NA
Elongation factor 1-gamma OS=Mus musculus GN=Eef1g PE=1 SV=3	953	TRUE	EF1G_MOUSE	50 kDa	NA	Mus musculus		0.0001	0	0.0001	0	0	0	0	0	0	0		0.0001	0		0	0	0	0	0	0	0		0	0	#DIV/0!			cell-cell adhesion	NA	NA	glutathione metabolic process, response to virus, translation, translational elongation	NA	NA	NA	NA	NA	NA	glutathione metabolic process, translation, translational elongation	response to virus	NA	NA	NA
Elongation factor 2 OS=Mus musculus GN=Eef2 PE=1 SV=2	148	TRUE	EF2_MOUSE	95 kDa	NA	Mus musculus		0.0005	0	0.0004	0	0.0001	0.0001	0.0001	0	0.0001	0		0.0012	0.0001		0	0.0001	0	0	0.0002	0	0		0.0002	0	3.99954			cell-cell adhesion	positive regulation of cytoplasmic translation	NA	cellular response to brain-derived neurotrophic factor stimulus, glial cell proliferation, hematopoietic progenitor cell differentiation, response to endoplasmic reticulum stress, skeletal muscle cell differentiation, translation, translational elongation	aging, glial cell proliferation, hematopoietic progenitor cell differentiation, skeletal muscle cell differentiation	NA	NA	hematopoietic progenitor cell differentiation	NA	NA	translation, translational elongation	NA	glial cell proliferation, hematopoietic progenitor cell differentiation, skeletal muscle cell differentiation, skeletal muscle contraction	NA	NA
Elongation factor G, mitochondrial OS=Mus musculus GN=Gfm1 PE=1 SV=1	245	TRUE	EFGM_MOUSE	84 kDa	NA	Mus musculus		0	0	0	0	0	0	0	0	0	0		0	0		0	0	0.0004	0	0	0	0		0.0004	0.0001	0.08			NA	NA	NA	mitochondrial translational elongation, translation, translational elongation	NA	NA	NA	NA	NA	NA	mitochondrial translational elongation, translation, translational elongation	NA	NA	NA	NA
Elongation factor Tu, mitochondrial OS=Mus musculus GN=Tufm PE=1 SV=1	39	TRUE	EFTU_MOUSE	50 kDa	NA	Mus musculus		0.0001	0.0003	0.0001	0.0006	0.0005	0.0004	0.0001	0.0003	0.0001	0		0.0023	0.0003		0	0.0007	0.0018	0.0006	0.0003	0	0.0005		0.0038	0.0005	0.475614			NA	NA	NA	mitochondrial translational elongation, translation, translational elongation	NA	NA	NA	NA	NA	NA	mitochondrial translational elongation, translation, translational elongation	NA	NA	NA	NA
Elongation factor-like GTPase 1 OS=Mus musculus GN=Efl1 PE=1 SV=1	541	TRUE	EFL1_MOUSE	126 kDa	NA	Mus musculus		0	0	0	0	0	0	0	0	0	0		0	0		0	0	0	0	0	0	0		0	0	0			NA	NA	NA	mature ribosome assembly, translation	NA	NA	NA	NA	NA	NA	translation	NA	NA	NA	NA
Embryonic polyadenylate-binding protein 2 OS=Mus musculus GN=Pabpn1l PE=2 SV=1	1935	TRUE	sp|Q5XFR0|EPAB2_MOUSE-DECOY	?	NA	Mus musculus		0	0	0	0	0	0	0	0	0	0		0	0		0	0	0	0	0	0	0		0	0	#DIV/0!			NA	NA	NA	NA	NA	NA	NA	NA	NA	NA	NA	NA	NA	NA	NA
Ena/VASP-like protein OS=Mus musculus GN=Evl PE=1 SV=2	1210	TRUE	EVL_MOUSE	44 kDa	NA	Mus musculus		0	0	0	0	0	0	0	0	0	0		0	0		0	0	0	0	0	0	0		0.0001	0	0			NA	NA	NA	NA	NA	NA	NA	NA	NA	NA	NA	NA	NA	NA	NA
Endoplasmic reticulum aminopeptidase 1 OS=Mus musculus GN=Erap1 PE=1 SV=2	1925	TRUE	sp|Q9EQH2|ERAP1_MOUSE-DECOY	?	NA	Mus musculus		0	0	0	0	0	0	0	0	0	0		0	0		0	0	0	0	0	0	0		0	0	0			NA	NA	NA	NA	NA	NA	NA	NA	NA	NA	NA	NA	NA	NA	NA
Endoplasmin OS=Mus musculus GN=Hsp90b1 PE=1 SV=2	738	TRUE	ENPL_MOUSE	92 kDa	TRUE	Mus musculus		0	0	0	0	0.0001	0	0	0	0	0		0.0001	0		0	0	0	0	0	0	0		0	0	#DIV/0!			NA	negative regulation of apoptotic process, regulation of phosphoprotein phosphatase activity	NA	actin rod assembly, cellular response to ATP, protein folding, retrograde protein transport, ER to cytosol, ubiquitin-dependent ERAD pathway	NA	receptor-mediated endocytosis, retrograde protein transport, ER to cytosol	NA	NA	receptor-mediated endocytosis, retrograde protein transport, ER to cytosol	NA	retrograde protein transport, ER to cytosol, ubiquitin-dependent ERAD pathway	NA	NA	NA	NA
Endothelial cell-specific chemotaxis regulator OS=Mus musculus GN=Ecscr PE=1 SV=2	805	TRUE	ECSCR_MOUSE	23 kDa	NA	Mus musculus		0	0	0	0	0	0	0	0	0	0		0.0001	0		0	0	0	0	0	0	0		0	0	1.87963			NA	NA	NA	NA	NA	NA	NA	NA	NA	NA	NA	NA	NA	NA	NA
Engulfment and cell motility protein 1 OS=Mus musculus GN=Elmo1 PE=1 SV=2	274	TRUE	ELMO1_MOUSE	84 kDa	NA	Mus musculus		0.0001	0	0	0	0	0.0001	0	0	0	0.0001		0.0003	0		0	0	0	0	0.0001	0.0001	0		0.0002	0	1.33519			NA	Rac protein signal transduction, positive regulation of GTPase activity	NA	Rac protein signal transduction, actin cytoskeleton organization, actin filament-based process, apoptotic process, cell migration, movement of cell or subcellular component, phagocytosis, engulfment	NA	phagocytosis, engulfment	NA	NA	cell migration, phagocytosis, engulfment	cell migration	NA	NA	NA	NA	NA
Engulfment and cell motility protein 2 OS=Mus musculus GN=Elmo2 PE=1 SV=1	2145	TRUE	ELMO2_MOUSE	84 kDa	NA	Mus musculus		0	0	0	0	0	0	0	0	0	0		0	0		0	0	0	0	0	0	0		0	0	0			NA	NA	NA	NA	NA	NA	NA	NA	NA	NA	NA	NA	NA	NA	NA
Enhancer of mRNA-decapping protein 3 OS=Mus musculus GN=Edc3 PE=1 SV=1	1673	TRUE	sp|Q8K2D3|EDC3_MOUSE-DECOY	?	NA	Mus musculus		0	0	0	0	0	0	0	0	0	0		0	0		0	0	0	0	0	0	0		0	0	0			NA	NA	NA	NA	NA	NA	NA	NA	NA	NA	NA	NA	NA	NA	NA
Enhancer of rudimentary homolog OS=Mus musculus GN=Erh PE=1 SV=1	1881	TRUE	ERH_MOUSE	12 kDa	NA	Mus musculus		0	0	0	0	0	0	0	0	0	0		0	0		0	0	0	0	0	0	0		0	0	#DIV/0!			NA	positive regulation of Notch signaling pathway	NA	cell cycle, osteoblast differentiation, pyrimidine nucleotide biosynthetic process	osteoblast differentiation	NA	NA	NA	NA	NA	pyrimidine nucleotide biosynthetic process	NA	osteoblast differentiation	NA	NA
Enoyl-CoA delta isomerase 3, peroxisomal OS=Mus musculus GN=Eci3 PE=1 SV=1	636.2	TRUE	ECI3_MOUSE	35 kDa	TRUE	unknown		0	0	0	0	0	0	0	0	0	0		0	0		0	0	0	0	0	0	0		0	0	#DIV/0!			NA	NA	NA	NA	NA	NA	NA	NA	NA	NA	NA	NA	NA	NA	NA
Enoyl-CoA hydratase, mitochondrial OS=Mus musculus GN=Echs1 PE=1 SV=1	167	TRUE	ECHM_MOUSE	31 kDa	NA	Mus musculus		0	0	0	0.0001	0.0001	0	0	0	0	0		0.0003	0		0	0	0.0004	0	0	0	0.0001		0.0006	0.0001	0.352778			NA	NA	NA	fatty acid beta-oxidation, fatty acid metabolic process	NA	NA	NA	NA	NA	NA	fatty acid beta-oxidation, lipid metabolic process	NA	NA	NA	NA
Envoplakin OS=Mus musculus GN=Evpl PE=1 SV=3	490	TRUE	EVPL_MOUSE	232 kDa	NA	Mus musculus		0.0001	0	0	0	0	0	0	0	0	0		0.0001	0		0	0	0	0	0	0	0		0	0	5.96296			NA	NA	NA	NA	NA	NA	NA	NA	NA	NA	NA	NA	NA	NA	NA
Eomesodermin homolog OS=Mus musculus GN=Eomes PE=1 SV=3	2183	TRUE	sp|O54839|EOMES_MOUSE-DECOY	?	NA	Mus musculus		0	0	0	0	0	0	0	0	0	0		0	0		0	0	0	0	0	0	0		0	0	0			NA	NA	NA	NA	NA	NA	NA	NA	NA	NA	NA	NA	NA	NA	NA
Ephrin type-A receptor 2 OS=Mus musculus GN=Epha2 PE=1 SV=3	701	TRUE	EPHA2_MOUSE	109 kDa	TRUE	Mus musculus		0	0	0	0	0	0	0	0	0	0		0	0		0	0	0	0	0	0	0		0	0	0.979424			cell-cell adhesion	activation of GTPase activity, ephrin receptor signaling pathway, intrinsic apoptotic signaling pathway in response to DNA damage, negative regulation of angiogenesis, negative regulation of chemokine production, negative regulation of lymphangiogenesis, negative regulation of protein kinase B signaling, positive regulation of establishment of protein localization to plasma membrane, protein kina…	NA	apoptotic process, cAMP metabolic process, cell chemotaxis, ephrin receptor signaling pathway, intrinsic apoptotic signaling pathway in response to DNA damage, keratinocyte differentiation, lens fiber cell morphogenesis, neuron differentiation, notochord cell development, osteoblast differentiation, osteoclast differentiation, peptidyl-tyrosine phosphorylation, pericyte cell differentiation, phos…	axial mesoderm formation, blood vessel development, blood vessel endothelial cell proliferation involved in sprouting angiogenesis, blood vessel morphogenesis, branching involved in mammary gland duct morphogenesis, keratinocyte differentiation, lens fiber cell morphogenesis, mammary gland epithelial cell proliferation, neural tube development, neuron differentiation, notochord cell development, …	NA	NA	osteoclast differentiation	cell chemotaxis	cell chemotaxis, cell migration, cell motility	cAMP metabolic process, peptidyl-tyrosine phosphorylation, phosphorylation, protein phosphorylation	defense response to Gram-positive bacterium	axial mesoderm formation, blood vessel endothelial cell proliferation involved in sprouting angiogenesis, bone remodeling, branching involved in mammary gland duct morphogenesis, keratinocyte differentiation, lens fiber cell morphogenesis, mammary gland epithelial cell proliferation, neural tube development, neuron differentiation, notochord cell development, notochord formation, notochord morpho…	NA	NA
Epidermal growth factor-like protein 6 OS=Mus musculus GN=Egfl6 PE=1 SV=1	558	TRUE	sp|Q9JJZ5|EGFL6_MOUSE-DECOY	?	NA	Mus musculus		0	0	0	0	0	0	0	0	0	0		0	0		0	0	0	0	0	0	0		0	0	#DIV/0!			NA	NA	NA	NA	NA	NA	NA	NA	NA	NA	NA	NA	NA	NA	NA
Epiplakin OS=Mus musculus GN=Eppk1 PE=1 SV=2	418	TRUE	EPIPL_MOUSE	725 kDa	NA	Mus musculus		0.0001	0	0.0001	0	0	0	0	0	0	0		0.0003	0		0	0	0	0	0.0001	0	0		0.0001	0	3.41784			NA	negative regulation of cell migration, negative regulation of epithelial cell proliferation, negative regulation of keratinocyte migration, negative regulation of keratinocyte proliferation, negative regulation of wound healing, positive regulation of epithelial cell proliferation involved in wound healing, regulation of epithelial cell differentiation, regulation of epithelium regeneration	NA	intermediate filament bundle assembly, intermediate filament organization	NA	NA	NA	NA	NA	NA	NA	NA	NA	NA	NA
Epithelial discoidin domain-containing receptor 1 OS=Mus musculus GN=Ddr1 PE=2 SV=2	1525	TRUE	sp|Q03146|DDR1_MOUSE-DECOY	?	NA	Mus musculus		0	0	0	0	0	0	0	0	0	0		0	0		0	0	0	0	0	0	0		0	0	#DIV/0!			NA	NA	NA	NA	NA	NA	NA	NA	NA	NA	NA	NA	NA	NA	NA
Eppin OS=Mus musculus GN=Eppin PE=1 SV=1	632	TRUE	EPPI_MOUSE	15 kDa	NA	Mus musculus		0	0	0	0	0	0	0	0	0	0		0.0001	0		0	0	0	0	0	0	0		0	0	#DIV/0!			NA	NA	NA	NA	NA	NA	NA	NA	NA	NA	NA	NA	NA	NA	NA
ERBB receptor feedback inhibitor 1 OS=Mus musculus GN=Errfi1 PE=1 SV=1	1748	TRUE	sp|Q99JZ7|ERRFI_MOUSE-DECOY	?	NA	Mus musculus		0	0	0	0	0	0	0	0	0	0		0	0		0	0	0	0	0	0	0		0	0	#DIV/0!			NA	NA	NA	NA	NA	NA	NA	NA	NA	NA	NA	NA	NA	NA	NA
Erlin-2 OS=Mus musculus GN=Erlin2 PE=1 SV=1	1590	TRUE	ERLN2_MOUSE	38 kDa	NA	Mus musculus		0	0	0	0	0	0	0	0	0	0		0	0		0	0	0	0	0	0	0		0	0	#DIV/0!			NA	SREBP signaling pathway, negative regulation of cholesterol biosynthetic process, negative regulation of fatty acid biosynthetic process	NA	SREBP signaling pathway, ubiquitin-dependent ERAD pathway	NA	NA	NA	NA	NA	NA	cholesterol metabolic process, ubiquitin-dependent ERAD pathway	NA	NA	NA	NA
ERO1-like protein alpha OS=Mus musculus GN=Ero1a PE=1 SV=2	1947	TRUE	ERO1A_MOUSE	54 kDa	NA	Mus musculus		0	0	0	0	0	0	0	0	0	0		0	0		0	0	0	0	0	0	0		0	0	#DIV/0!			NA	cell redox homeostasis, endoplasmic reticulum unfolded protein response, intrinsic apoptotic signaling pathway in response to endoplasmic reticulum stress, release of sequestered calcium ion into cytosol	NA	4-hydroxyproline metabolic process, apoptotic process, brown fat cell differentiation, cell redox homeostasis, cellular protein modification process, cellular response to hypoxia, chaperone mediated protein folding requiring cofactor, endoplasmic reticulum unfolded protein response, extracellular matrix organization, intrinsic apoptotic signaling pathway in response to endoplasmic reticulum stres…	animal organ senescence, brown fat cell differentiation	release of sequestered calcium ion into cytosol	NA	NA	release of sequestered calcium ion into cytosol	NA	4-hydroxyproline metabolic process, cellular protein modification process, oxidation-reduction process, protein maturation by protein folding	NA	animal organ senescence	NA	NA
ES1 protein homolog, mitochondrial OS=Mus musculus GN=D10Jhu81e PE=1 SV=1	191	TRUE	ES1_MOUSE	28 kDa	NA	Mus musculus		0	0	0	0.0002	0.0001	0	0	0	0	0		0.0003	0		0	0.0001	0.0002	0.0001	0	0	0		0.0004	0.0001	0.708449			NA	NA	NA	NA	NA	NA	NA	NA	NA	NA	NA	NA	NA	NA	NA
[truncated: 1,679 more rows]
[truncated: 37 more columns]

## Sheet: Peptide counts
Scaffold: Version: Scaffold_4.11.0
	Modification Metadata Set: 1541 modifications
		Source: C:\Program Files\Scaffold 4\parameters\unimod.xml
		Comment:
	Protein Grouping Strategy: Experiment-wide grouping with protein cluster analysis
	Peptide Thresholds: 80.0% minimum
	Protein Thresholds: 50.0% minimum and 1 peptide minimum
[truncated: 2,455 more rows]
[truncated: 36 more columns]

## Sheet: Percent coverage
Scaffold: Version: Scaffold_4.11.0
[truncated: 2,460 more rows]
[truncated: 36 more columns]

[truncated: 1 more sheets: Significance testing]
